# Supplementary material for: Dataset concerning the hourly conversion factors for the cumulative energy demand and its non-renewable part, and hourly GHG emission factors of the Swiss mix during a one year period (2015–2016)
Source: Data Brief. 2018 Oct 26;21:1026–8. doi: 10.1016/j.dib.2018.10.090 (PMC6226584; doi:10.1016/j.dib.2018.10.090)
Supplement: Supplementary file 2 — Supplementary material. [file mmc2.xlsx]

## Sheet: Feuil1
Time reference [GMT+1]	CED [Mjeq/kWh]	CEDnr [Mjeq/kWh]	GWP [kg CO2eq/kWh]
2015-01-28	12.6117	11.7274	0.297214
2015-01-28 01:00:00	12.7926	11.9618	0.305194
2015-01-28 02:00:00	12.8454	12.0446	0.313967
2015-01-28 03:00:00	12.8794	12.0859	0.310125
2015-01-28 04:00:00	12.7699	11.9323	0.306752
2015-01-28 05:00:00	12.5576	11.6675	0.319723
2015-01-28 06:00:00	11.3743	10.0227	0.303024
2015-01-28 07:00:00	10.0108	8.10398	0.249642
2015-01-28 08:00:00	10.136	8.18243	0.234645
2015-01-28 09:00:00	10.1368	8.1949	0.230743
2015-01-28 10:00:00	10.2394	8.35574	0.23345
2015-01-28 11:00:00	10.2795	8.50604	0.240249
2015-01-28 12:00:00	10.9292	9.42811	0.256482
2015-01-28 13:00:00	10.9196	9.4181	0.262409
2015-01-28 14:00:00	10.4755	8.79329	0.251326
2015-01-28 15:00:00	10.3803	8.66404	0.247423
2015-01-28 16:00:00	10.4946	8.82631	0.244931
2015-01-28 17:00:00	10.403	8.69005	0.23007
2015-01-28 18:00:00	9.39357	7.26848	0.196891
2015-01-28 19:00:00	9.63284	7.60035	0.199008
2015-01-28 20:00:00	10.1481	8.32874	0.225292
2015-01-28 21:00:00	10.4417	8.74204	0.239984
2015-01-28 22:00:00	10.9595	9.4503	0.241403
2015-01-28 23:00:00	11.4056	10.0837	0.248965
2015-01-29	12.0925	11.0186	0.253229
2015-01-29 01:00:00	13.154	12.4615	0.25255
2015-01-29 02:00:00	13.3774	12.7693	0.248374
2015-01-29 03:00:00	13.0431	12.2982	0.24901
2015-01-29 04:00:00	13.1149	12.4076	0.247653
2015-01-29 05:00:00	12.8689	12.0928	0.257449
2015-01-29 06:00:00	12.0813	11.0089	0.256903
2015-01-29 07:00:00	10.8114	9.1588	0.239912
2015-01-29 08:00:00	9.83372	7.78844	0.191344
2015-01-29 09:00:00	10.5708	8.81644	0.217247
2015-01-29 10:00:00	10.7172	9.02343	0.219736
2015-01-29 11:00:00	9.76077	7.68729	0.206004
2015-01-29 12:00:00	10.3776	8.62143	0.221707
2015-01-29 13:00:00	10.5355	8.84438	0.231641
2015-01-29 14:00:00	9.99817	8.00753	0.21292
2015-01-29 15:00:00	9.8881	7.84545	0.228401
2015-01-29 16:00:00	10.4298	8.61268	0.24766
2015-01-29 17:00:00	9.37465	7.11423	0.174515
2015-01-29 18:00:00	9.2907	6.97934	0.161969
2015-01-29 19:00:00	9.52417	7.2996	0.167011
2015-01-29 20:00:00	10.7555	9.13654	0.247403
2015-01-29 21:00:00	11.2265	9.80082	0.240664
2015-01-29 22:00:00	11.8052	10.6021	0.25064
2015-01-29 23:00:00	12.4394	11.5011	0.255857
2015-01-30	12.757	11.9235	0.280383
2015-01-30 01:00:00	12.8941	12.1066	0.282501
2015-01-30 02:00:00	12.9275	12.1516	0.274985
2015-01-30 03:00:00	12.9926	12.2416	0.242508
2015-01-30 04:00:00	12.9396	12.1729	0.248896
2015-01-30 05:00:00	12.8243	12.0339	0.294868
2015-01-30 06:00:00	9.85104	7.87218	0.220408
2015-01-30 07:00:00	7.64923	4.76201	0.19874
2015-01-30 08:00:00	10.2859	8.46994	0.212741
2015-01-30 09:00:00	9.25927	7.02224	0.1973
2015-01-30 10:00:00	9.18841	6.85905	0.183335
2015-01-30 11:00:00	9.10981	6.73777	0.167109
2015-01-30 12:00:00	9.31671	6.99124	0.173879
2015-01-30 13:00:00	9.87065	7.8757	0.21488
2015-01-30 14:00:00	9.96016	8.04995	0.229763
2015-01-30 15:00:00	10.3061	8.53311	0.21087
2015-01-30 16:00:00	11.1188	9.67242	0.220364
2015-01-30 17:00:00	10.553	8.84267	0.182278
2015-01-30 18:00:00	9.72171	7.67313	0.171656
2015-01-30 19:00:00	10.3701	8.57525	0.19614
2015-01-30 20:00:00	11.2662	9.85389	0.239781
2015-01-30 21:00:00	11.6652	10.3957	0.263475
2015-01-30 22:00:00	11.6637	10.3818	0.254183
2015-01-30 23:00:00	11.8084	10.5608	0.232382
2015-01-31	11.7603	10.4715	0.237033
2015-01-31 01:00:00	12.6562	11.7404	0.267904
2015-01-31 02:00:00	13.0669	12.3251	0.292737
2015-01-31 03:00:00	13.19	12.4945	0.300234
2015-01-31 04:00:00	13.2386	12.553	0.299152
2015-01-31 05:00:00	13.1804	12.479	0.301814
2015-01-31 06:00:00	12.9239	12.1231	0.291357
2015-01-31 07:00:00	12.2768	11.2182	0.280661
2015-01-31 08:00:00	11.5498	10.2052	0.269957
2015-01-31 09:00:00	10.4961	8.72863	0.236302
2015-01-31 10:00:00	10.3109	8.43429	0.218936
2015-01-31 11:00:00	9.55527	7.40354	0.203621
2015-01-31 12:00:00	10.9067	9.28948	0.226831
2015-01-31 13:00:00	11.6423	10.3267	0.242984
2015-01-31 14:00:00	11.6881	10.3897	0.2472
2015-01-31 15:00:00	11.5712	10.2377	0.241028
2015-01-31 16:00:00	10.8711	9.26443	0.244825
2015-01-31 17:00:00	10.1927	8.30249	0.199845
2015-01-31 18:00:00	9.40343	7.1894	0.172895
2015-01-31 19:00:00	10.2151	8.32983	0.207426
2015-01-31 20:00:00	11.1168	9.60932	0.241153
2015-01-31 21:00:00	11.3624	9.95241	0.245064
2015-01-31 22:00:00	11.38	9.96568	0.259202
2015-01-31 23:00:00	12.2974	11.2332	0.256746
2015-02-01	12.8601	12.0193	0.26383
2015-02-01 01:00:00	13.2149	12.5063	0.277235
2015-02-01 02:00:00	13.3175	12.653	0.279555
2015-02-01 03:00:00	13.2708	12.5868	0.269323
2015-02-01 04:00:00	13.3239	12.6677	0.263724
2015-02-01 05:00:00	13.2632	12.5881	0.262063
2015-02-01 06:00:00	13.2949	12.6385	0.281616
2015-02-01 07:00:00	13.267	12.5999	0.28639
2015-02-01 08:00:00	13.1848	12.4817	0.288369
2015-02-01 09:00:00	13.0892	12.3499	0.288507
2015-02-01 10:00:00	13.0428	12.2668	0.253777
2015-02-01 11:00:00	12.4139	11.3862	0.225585
2015-02-01 12:00:00	11.0238	9.45347	0.202782
2015-02-01 13:00:00	13.0454	12.2673	0.246498
2015-02-01 14:00:00	13.294	12.6148	0.253069
2015-02-01 15:00:00	13.1618	12.4398	0.259066
2015-02-01 16:00:00	12.5817	11.6413	0.259322
2015-02-01 17:00:00	10.9435	9.34158	0.206455
2015-02-01 18:00:00	10.4569	8.66965	0.180944
2015-02-01 19:00:00	11.0188	9.45131	0.197569
2015-02-01 20:00:00	11.1254	9.60489	0.20355
2015-02-01 21:00:00	12.2793	11.2178	0.247528
2015-02-01 22:00:00	12.2073	11.1224	0.244309
2015-02-01 23:00:00	12.8833	12.0537	0.238146
2015-02-02	12.5087	11.5261	0.236162
2015-02-02 01:00:00	12.5553	11.6042	0.253534
2015-02-02 02:00:00	12.8175	11.9756	0.262528
2015-02-02 03:00:00	12.8681	12.0443	0.263132
2015-02-02 04:00:00	12.8474	12.0356	0.283286
2015-02-02 05:00:00	12.7404	11.8896	0.278972
2015-02-02 06:00:00	11.17	9.70559	0.252384
2015-02-02 07:00:00	10.2207	8.25143	0.201709
2015-02-02 08:00:00	10.1674	8.18859	0.197493
2015-02-02 09:00:00	9.86018	7.75221	0.189054
2015-02-02 10:00:00	9.93375	7.86507	0.186906
2015-02-02 11:00:00	9.85165	7.74615	0.182557
2015-02-02 12:00:00	10.0753	8.0555	0.173925
2015-02-02 13:00:00	10.3853	8.52587	0.197353
2015-02-02 14:00:00	10.5515	8.83925	0.222655
2015-02-02 15:00:00	10.7797	9.16578	0.243247
2015-02-02 16:00:00	10.5123	8.78069	0.234339
2015-02-02 17:00:00	9.78275	7.66058	0.178546
2015-02-02 18:00:00	9.40994	7.07956	0.150825
2015-02-02 19:00:00	9.46538	7.17652	0.149461
2015-02-02 20:00:00	9.99109	7.94928	0.191194
2015-02-02 21:00:00	10.6445	8.979	0.251196
2015-02-02 22:00:00	10.6852	9.04973	0.260106
2015-02-02 23:00:00	11.7747	10.5681	0.269816
2015-02-03	11.7129	10.4834	0.27667
2015-02-03 01:00:00	11.4876	10.1609	0.266663
2015-02-03 02:00:00	12.3797	11.4022	0.284076
2015-02-03 03:00:00	12.6867	11.8368	0.298962
2015-02-03 04:00:00	12.9319	12.1809	0.303884
2015-02-03 05:00:00	12.4002	11.4586	0.31087
2015-02-03 06:00:00	10.3654	8.55605	0.233372
2015-02-03 07:00:00	9.94731	7.86265	0.183291
2015-02-03 08:00:00	9.79713	7.63195	0.176123
2015-02-03 09:00:00	9.74579	7.57373	0.179219
2015-02-03 10:00:00	9.68734	7.50023	0.176731
2015-02-03 11:00:00	9.76188	7.60685	0.176408
2015-02-03 12:00:00	10.1354	8.1858	0.197966
2015-02-03 13:00:00	10.2547	8.36781	0.210959
2015-02-03 14:00:00	10.4998	8.74198	0.23467
2015-02-03 15:00:00	10.5925	8.88163	0.240569
2015-02-03 16:00:00	10.4599	8.68972	0.232111
2015-02-03 17:00:00	9.76182	7.66552	0.18074
2015-02-03 18:00:00	9.39545	7.05654	0.145122
2015-02-03 19:00:00	9.43351	7.12015	0.140644
2015-02-03 20:00:00	9.87438	7.80087	0.172991
2015-02-03 21:00:00	10.8796	9.23745	0.239929
2015-02-03 22:00:00	10.8657	9.29754	0.238132
2015-02-03 23:00:00	12.1348	11.0681	0.26635
2015-02-04	12.3341	11.3447	0.286737
2015-02-04 01:00:00	12.156	11.1001	0.28868
2015-02-04 02:00:00	12.1993	11.155	0.27997
2015-02-04 03:00:00	12.3697	11.3969	0.297552
2015-02-04 04:00:00	12.525	11.6233	0.313133
2015-02-04 05:00:00	12.2563	11.2625	0.306235
2015-02-04 06:00:00	11.3481	9.98667	0.264333
2015-02-04 07:00:00	10.077	8.16032	0.20059
2015-02-04 08:00:00	9.72986	7.62874	0.190538
2015-02-04 09:00:00	9.68788	7.58593	0.187898
2015-02-04 10:00:00	9.72658	7.63163	0.192432
2015-02-04 11:00:00	9.83858	7.819	0.211453
2015-02-04 12:00:00	10.0159	8.07529	0.212163
2015-02-04 13:00:00	10.3517	8.56436	0.234601
2015-02-04 14:00:00	10.5709	8.88283	0.252656
2015-02-04 15:00:00	11.1168	9.675	0.265825
2015-02-04 16:00:00	11.0575	9.58368	0.257628
2015-02-04 17:00:00	9.87577	7.87435	0.186903
2015-02-04 18:00:00	9.39847	7.13648	0.153656
2015-02-04 19:00:00	9.32174	7.02499	0.140551
2015-02-04 20:00:00	9.86034	7.8471	0.194626
2015-02-04 21:00:00	10.6852	9.06998	0.243375
2015-02-04 22:00:00	10.8582	9.30284	0.251805
2015-02-04 23:00:00	11.6423	10.3927	0.278455
2015-02-05	11.9171	10.768	0.28178
2015-02-05 01:00:00	12.1204	11.0494	0.289658
2015-02-05 02:00:00	12.2962	11.2982	0.296337
2015-02-05 03:00:00	12.5686	11.6823	0.311683
2015-02-05 04:00:00	12.4681	11.5437	0.316233
2015-02-05 05:00:00	11.1065	9.60884	0.277071
2015-02-05 06:00:00	10.8865	9.27416	0.254968
2015-02-05 07:00:00	10.0201	8.00446	0.192448
2015-02-05 08:00:00	9.79235	7.67112	0.191409
2015-02-05 09:00:00	9.98756	7.9433	0.204214
2015-02-05 10:00:00	9.87156	7.78666	0.199969
2015-02-05 11:00:00	9.86084	7.79459	0.207996
2015-02-05 12:00:00	10.1075	8.1336	0.223529
2015-02-05 13:00:00	10.4098	8.60768	0.240424
2015-02-05 14:00:00	10.5685	8.84882	0.246532
2015-02-05 15:00:00	10.8495	9.20009	0.257409
2015-02-05 16:00:00	10.6841	8.98071	0.25877
2015-02-05 17:00:00	10.1739	8.2233	0.216889
2015-02-05 18:00:00	9.67773	7.47106	0.167134
2015-02-05 19:00:00	9.74243	7.57912	0.173956
2015-02-05 20:00:00	10.4228	8.57954	0.220437
2015-02-05 21:00:00	10.8076	9.22167	0.267347
2015-02-05 22:00:00	11.0091	9.50996	0.274965
2015-02-05 23:00:00	11.6921	10.4546	0.271348
2015-02-06	12.2268	11.2085	0.285318
2015-02-06 01:00:00	12.4342	11.4888	0.289192
2015-02-06 02:00:00	12.5243	11.6176	0.293635
2015-02-06 03:00:00	12.7244	11.8994	0.304777
2015-02-06 04:00:00	12.7264	11.8997	0.311011
2015-02-06 05:00:00	12.2826	11.29	0.314308
2015-02-06 06:00:00	11.759	10.5032	0.281848
2015-02-06 07:00:00	10.3203	8.41213	0.229287
2015-02-06 08:00:00	10.264	8.31911	0.229028
2015-02-06 09:00:00	10.0582	8.03047	0.219053
2015-02-06 10:00:00	10.0185	7.98553	0.222483
2015-02-06 11:00:00	10.202	8.26798	0.240048
2015-02-06 12:00:00	10.1282	8.1663	0.241231
2015-02-06 13:00:00	10.556	8.78095	0.264424
2015-02-06 14:00:00	10.6405	8.90004	0.270107
2015-02-06 15:00:00	10.8446	9.17373	0.265757
2015-02-06 16:00:00	10.7141	8.9718	0.249264
2015-02-06 17:00:00	10.2297	8.23624	0.217783
2015-02-06 18:00:00	9.73354	7.53374	0.192321
2015-02-06 19:00:00	9.75804	7.57899	0.198915
2015-02-06 20:00:00	10.3493	8.4506	0.234842
2015-02-06 21:00:00	10.9283	9.28884	0.260242
2015-02-06 22:00:00	10.8256	9.14712	0.259541
2015-02-06 23:00:00	10.9392	9.36537	0.252996
2015-02-07	10.7977	9.09542	0.2415
2015-02-07 01:00:00	11.2152	9.62315	0.246848
2015-02-07 02:00:00	11.433	9.9611	0.24872
2015-02-07 03:00:00	12.2374	11.0623	0.268225
2015-02-07 04:00:00	12.7548	11.7911	0.283879
2015-02-07 05:00:00	12.6556	11.6555	0.280903
2015-02-07 06:00:00	12.3151	11.1817	0.269311
2015-02-07 07:00:00	11.1817	9.61563	0.238874
2015-02-07 08:00:00	10.507	8.67302	0.224482
2015-02-07 09:00:00	10.2749	8.31873	0.201996
2015-02-07 10:00:00	10.0011	7.92664	0.182821
2015-02-07 11:00:00	10.144	8.13417	0.194533
2015-02-07 12:00:00	10.027	7.97713	0.18665
2015-02-07 13:00:00	10.5437	8.7367	0.212439
2015-02-07 14:00:00	11.5445	10.1409	0.243244
2015-02-07 15:00:00	11.5936	10.2249	0.254317
2015-02-07 16:00:00	11.3203	9.86928	0.247917
2015-02-07 17:00:00	10.9953	9.38555	0.229752
2015-02-07 18:00:00	9.97504	7.90542	0.182721
2015-02-07 19:00:00	9.9363	7.88093	0.179123
2015-02-07 20:00:00	10.4197	8.59717	0.197023
2015-02-07 21:00:00	10.4581	8.65959	0.193344
2015-02-07 22:00:00	10.3699	8.5296	0.183538
2015-02-07 23:00:00	10.9716	9.34091	0.172693
2015-02-08	10.196	8.30532	0.149049
2015-02-08 01:00:00	11.305	9.85413	0.181155
2015-02-08 02:00:00	11.8012	10.5386	0.189558
2015-02-08 03:00:00	12.3117	11.2473	0.213711
2015-02-08 04:00:00	12.535	11.5649	0.240504
2015-02-08 05:00:00	12.5524	11.6048	0.247828
2015-02-08 06:00:00	12.5482	11.6061	0.252002
2015-02-08 07:00:00	12.4388	11.4575	0.248611
2015-02-08 08:00:00	12.2995	11.2732	0.253823
2015-02-08 09:00:00	11.9257	10.7629	0.248219
2015-02-08 10:00:00	11.6446	10.3596	0.233742
2015-02-08 11:00:00	11.2574	9.81656	0.218874
2015-02-08 12:00:00	11.6706	10.39	0.225519
2015-02-08 13:00:00	11.8407	10.6288	0.223527
2015-02-08 14:00:00	11.9811	10.8274	0.228216
2015-02-08 15:00:00	12.5656	11.6468	0.251311
2015-02-08 16:00:00	12.4506	11.4774	0.246873
2015-02-08 17:00:00	12.07	10.9357	0.24064
2015-02-08 18:00:00	10.1901	8.2818	0.187474
2015-02-08 19:00:00	9.83741	7.8039	0.180327
2015-02-08 20:00:00	10.0829	8.15691	0.194174
2015-02-08 21:00:00	11.0383	9.49834	0.219505
2015-02-08 22:00:00	10.4155	8.63277	0.201659
2015-02-08 23:00:00	11.5255	10.1831	0.2063
2015-02-09	11.386	9.97412	0.181339
2015-02-09 01:00:00	11.8643	10.6358	0.189309
2015-02-09 02:00:00	11.0808	9.55481	0.176147
2015-02-09 03:00:00	11.7424	10.5081	0.219782
2015-02-09 04:00:00	11.1368	9.67339	0.217833
2015-02-09 05:00:00	10.7912	9.04321	0.200233
2015-02-09 06:00:00	10.1608	8.17766	0.19344
2015-02-09 07:00:00	10.055	8.01748	0.194719
2015-02-09 08:00:00	10.0918	8.0732	0.202956
2015-02-09 09:00:00	10.0782	8.04703	0.199105
2015-02-09 10:00:00	10.1455	8.13773	0.206305
2015-02-09 11:00:00	10.0939	8.05739	0.195085
2015-02-09 12:00:00	10.2329	8.31207	0.211111
2015-02-09 13:00:00	10.2503	8.37024	0.215513
2015-02-09 14:00:00	10.4539	8.6724	0.226606
2015-02-09 15:00:00	10.7501	9.07284	0.247181
2015-02-09 16:00:00	10.7003	9.00568	0.243994
2015-02-09 17:00:00	11.0157	9.38356	0.227693
2015-02-09 18:00:00	9.70606	7.49385	0.156127
2015-02-09 19:00:00	9.67782	7.44319	0.152816
2015-02-09 20:00:00	10.0591	8.02283	0.191739
2015-02-09 21:00:00	10.504	8.67648	0.219132
2015-02-09 22:00:00	10.6473	8.88729	0.219863
2015-02-09 23:00:00	10.7401	9.09562	0.208097
2015-02-10	11.2101	9.77205	0.244653
2015-02-10 01:00:00	11.6336	10.3488	0.252691
2015-02-10 02:00:00	11.8249	10.6246	0.259286
2015-02-10 03:00:00	12.269	11.2507	0.281578
2015-02-10 04:00:00	12.5116	11.5999	0.300623
2015-02-10 05:00:00	12.1548	11.0998	0.295678
2015-02-10 06:00:00	11.4618	10.0253	0.272093
2015-02-10 07:00:00	10.2613	8.29901	0.208475
2015-02-10 08:00:00	10.1402	8.14138	0.210749
2015-02-10 09:00:00	10.1173	8.11436	0.213149
2015-02-10 10:00:00	10.0348	8.06202	0.218537
2015-02-10 11:00:00	9.89619	7.89007	0.220056
2015-02-10 12:00:00	9.90021	7.88652	0.218986
2015-02-10 13:00:00	10.2963	8.44717	0.229303
2015-02-10 14:00:00	10.4981	8.74206	0.245863
2015-02-10 15:00:00	10.9044	9.2985	0.252557
2015-02-10 16:00:00	10.8905	9.27347	0.256196
2015-02-10 17:00:00	10.2303	8.31689	0.214159
2015-02-10 18:00:00	9.76316	7.61251	0.190258
2015-02-10 19:00:00	9.66561	7.45377	0.174847
2015-02-10 20:00:00	9.84399	7.7744	0.206956
2015-02-10 21:00:00	10.5257	8.76527	0.260975
2015-02-10 22:00:00	10.5842	8.83843	0.258162
2015-02-10 23:00:00	11.2771	9.81775	0.287618
2015-02-11	11.2777	9.86362	0.262235
2015-02-11 01:00:00	11.907	10.7494	0.292708
2015-02-11 02:00:00	12.5337	11.6319	0.32163
2015-02-11 03:00:00	12.3705	11.3999	0.311899
2015-02-11 04:00:00	12.7037	11.8739	0.334727
2015-02-11 05:00:00	12.336	11.3675	0.316589
2015-02-11 06:00:00	10.7949	9.17562	0.26979
2015-02-11 07:00:00	9.9553	7.95071	0.209145
2015-02-11 08:00:00	9.81128	7.71167	0.201222
2015-02-11 09:00:00	9.75525	7.60475	0.189062
2015-02-11 10:00:00	9.82538	7.74539	0.198106
2015-02-11 11:00:00	9.90676	7.88257	0.207881
2015-02-11 12:00:00	10.12	8.18918	0.211588
2015-02-11 13:00:00	10.4639	8.67752	0.223712
2015-02-11 14:00:00	10.5576	8.82014	0.244028
2015-02-11 15:00:00	11.1419	9.63984	0.253383
2015-02-11 16:00:00	11.0709	9.54846	0.255433
2015-02-11 17:00:00	10.2915	8.43007	0.210446
2015-02-11 18:00:00	9.94652	7.90192	0.193302
2015-02-11 19:00:00	9.63843	7.45304	0.177569
2015-02-11 20:00:00	9.9486	7.9625	0.211301
2015-02-11 21:00:00	10.7717	9.17806	0.263504
2015-02-11 22:00:00	10.5285	8.83794	0.258012
2015-02-11 23:00:00	10.8845	9.33502	0.263347
2015-02-12	11.7876	10.591	0.282906
2015-02-12 01:00:00	11.7312	10.5079	0.286024
2015-02-12 02:00:00	11.9307	10.793	0.296736
2015-02-12 03:00:00	12.067	10.9811	0.291395
2015-02-12 04:00:00	12.4033	11.4583	0.314612
2015-02-12 05:00:00	12.0621	10.9936	0.304657
2015-02-12 06:00:00	10.7527	9.14874	0.241544
2015-02-12 07:00:00	9.91819	7.8184	0.174431
2015-02-12 08:00:00	9.65272	7.46996	0.162073
2015-02-12 09:00:00	9.75166	7.57956	0.165715
2015-02-12 10:00:00	9.6748	7.46605	0.144567
2015-02-12 11:00:00	10.1264	8.11737	0.170169
2015-02-12 12:00:00	10.3271	8.50481	0.18436
2015-02-12 13:00:00	11.1545	9.6681	0.215575
2015-02-12 14:00:00	10.8813	9.29867	0.234651
2015-02-12 15:00:00	11.6061	10.3358	0.245322
2015-02-12 16:00:00	11.7457	10.5376	0.244244
2015-02-12 17:00:00	9.89262	7.82912	0.147076
2015-02-12 18:00:00	9.4131	7.10996	0.141474
2015-02-12 19:00:00	9.38477	7.0866	0.132587
2015-02-12 20:00:00	10.8715	9.28141	0.209508
2015-02-12 21:00:00	11.834	10.6717	0.281816
2015-02-12 22:00:00	11.6585	10.4136	0.278154
2015-02-12 23:00:00	11.7868	10.5771	0.280567
2015-02-13	11.8211	10.6202	0.273821
2015-02-13 01:00:00	11.8999	10.7212	0.285125
2015-02-13 02:00:00	12.5812	11.6818	0.311762
2015-02-13 03:00:00	12.7047	11.8483	0.323478
2015-02-13 04:00:00	12.8504	12.0492	0.323095
2015-02-13 05:00:00	12.2675	11.2477	0.316361
2015-02-13 06:00:00	11.1428	9.67688	0.268127
2015-02-13 07:00:00	10.5424	8.70364	0.205705
2015-02-13 08:00:00	9.90633	7.88558	0.193189
2015-02-13 09:00:00	9.93477	7.9425	0.197248
2015-02-13 10:00:00	10.0059	8.07977	0.19986
2015-02-13 11:00:00	10.7875	9.17945	0.234465
2015-02-13 12:00:00	11.7146	10.4844	0.27718
2015-02-13 13:00:00	11.6667	10.4205	0.277455
2015-02-13 14:00:00	11.3687	9.98818	0.291301
2015-02-13 15:00:00	11.4555	10.1273	0.291858
2015-02-13 16:00:00	11.4194	10.0788	0.283564
2015-02-13 17:00:00	11.0569	9.54152	0.22131
2015-02-13 18:00:00	10.3892	8.58978	0.202661
2015-02-13 19:00:00	10.1965	8.32031	0.203438
2015-02-13 20:00:00	11.1878	9.7366	0.250823
2015-02-13 21:00:00	11.7794	10.5607	0.278339
2015-02-13 22:00:00	11.5392	10.223	0.279826
2015-02-13 23:00:00	11.9202	10.7486	0.286391
2015-02-14	12.6819	11.8063	0.288326
2015-02-14 01:00:00	12.0978	10.9922	0.287668
2015-02-14 02:00:00	12.2879	11.2411	0.278852
2015-02-14 03:00:00	12.4148	11.429	0.290203
2015-02-14 04:00:00	12.9666	12.1971	0.282911
2015-02-14 05:00:00	12.9972	12.2437	0.292731
2015-02-14 06:00:00	12.4431	11.4697	0.283153
2015-02-14 07:00:00	12.4926	11.5411	0.293777
2015-02-14 08:00:00	12.2824	11.2397	0.279703
2015-02-14 09:00:00	11.9837	10.8177	0.249063
2015-02-14 10:00:00	12.2143	11.1491	0.242261
2015-02-14 11:00:00	12.3328	11.3152	0.249957
2015-02-14 12:00:00	11.4787	10.1238	0.233359
2015-02-14 13:00:00	12.5436	11.6151	0.267099
2015-02-14 14:00:00	13.008	12.2644	0.289746
2015-02-14 15:00:00	12.9911	12.2385	0.296005
2015-02-14 16:00:00	12.9115	12.1223	0.285156
2015-02-14 17:00:00	12.5267	11.5768	0.253039
2015-02-14 18:00:00	10.4647	8.67127	0.197381
2015-02-14 19:00:00	10.6476	8.94788	0.19488
2015-02-14 20:00:00	11.6872	10.4107	0.23257
2015-02-14 21:00:00	12.5402	11.6037	0.264818
2015-02-14 22:00:00	12.111	11.0037	0.266785
2015-02-14 23:00:00	11.8971	10.6962	0.25226
2015-02-15	12.3933	11.3862	0.267504
2015-02-15 01:00:00	12.8055	11.9615	0.284344
2015-02-15 02:00:00	12.6974	11.8062	0.297226
2015-02-15 03:00:00	12.922	12.121	0.302947
2015-02-15 04:00:00	13.3451	12.7042	0.283756
2015-02-15 05:00:00	13.2867	12.6265	0.283386
2015-02-15 06:00:00	13.2872	12.6203	0.27402
2015-02-15 07:00:00	13.3575	12.732	0.288756
2015-02-15 08:00:00	12.8987	12.1025	0.289674
2015-02-15 09:00:00	12.7885	11.9477	0.277428
2015-02-15 10:00:00	12.9373	12.1433	0.251742
2015-02-15 11:00:00	12.8917	12.0807	0.258842
2015-02-15 12:00:00	12.6286	11.7108	0.246133
2015-02-15 13:00:00	13.2688	12.6029	0.263458
2015-02-15 14:00:00	13.3548	12.7062	0.267241
2015-02-15 15:00:00	13.3118	12.6466	0.273101
2015-02-15 16:00:00	13.2854	12.6217	0.277276
2015-02-15 17:00:00	12.7562	11.883	0.257656
2015-02-15 18:00:00	11.4556	10.0568	0.20851
2015-02-15 19:00:00	11.2432	9.76072	0.198174
2015-02-15 20:00:00	11.5247	10.1729	0.212676
2015-02-15 21:00:00	11.9996	10.8481	0.236056
2015-02-15 22:00:00	11.9681	10.8024	0.23209
2015-02-15 23:00:00	12.2819	11.2454	0.243098
2015-02-16	12.4601	11.4929	0.24429
2015-02-16 01:00:00	13.1265	12.4077	0.24821
2015-02-16 02:00:00	12.9157	12.1208	0.259994
2015-02-16 03:00:00	13.0316	12.2802	0.263542
2015-02-16 04:00:00	13.1831	12.4999	0.270029
2015-02-16 05:00:00	12.2267	11.196	0.274295
2015-02-16 06:00:00	11.0443	9.50999	0.237029
2015-02-16 07:00:00	9.87701	7.85699	0.180702
2015-02-16 08:00:00	10.2991	8.42865	0.212349
2015-02-16 09:00:00	10.377	8.50708	0.20478
2015-02-16 10:00:00	10.5188	8.69321	0.207312
2015-02-16 11:00:00	10.4174	8.56785	0.210029
2015-02-16 12:00:00	10.6479	8.98949	0.217689
2015-02-16 13:00:00	11.1807	9.72539	0.230077
2015-02-16 14:00:00	11.513	10.1993	0.240931
2015-02-16 15:00:00	11.8876	10.7165	0.260559
2015-02-16 16:00:00	11.7079	10.4597	0.24577
2015-02-16 17:00:00	11.6016	10.2892	0.227306
2015-02-16 18:00:00	9.82548	7.66961	0.174283
2015-02-16 19:00:00	9.93384	7.85717	0.172909
2015-02-16 20:00:00	10.8662	9.24039	0.20333
2015-02-16 21:00:00	11.7831	10.5285	0.25011
2015-02-16 22:00:00	12.003	10.8599	0.269955
2015-02-16 23:00:00	12.0658	10.9659	0.269561
2015-02-17	12.9781	12.2226	0.275008
2015-02-17 01:00:00	13.1733	12.491	0.286773
2015-02-17 02:00:00	13.268	12.6232	0.288962
2015-02-17 03:00:00	13.0807	12.3595	0.293591
2015-02-17 04:00:00	13.0852	12.3723	0.306142
2015-02-17 05:00:00	12.9239	12.1607	0.310669
2015-02-17 06:00:00	11.9106	10.7494	0.270671
2015-02-17 07:00:00	10.4283	8.62292	0.200711
2015-02-17 08:00:00	10.3213	8.38228	0.193468
2015-02-17 09:00:00	10.2053	8.2531	0.202471
2015-02-17 10:00:00	10.0945	8.16363	0.19151
2015-02-17 11:00:00	10.2114	8.3258	0.189122
2015-02-17 12:00:00	10.7772	9.13894	0.214987
2015-02-17 13:00:00	10.8981	9.31137	0.218483
2015-02-17 14:00:00	11.1635	9.67418	0.232663
2015-02-17 15:00:00	11.4492	10.0927	0.239713
2015-02-17 16:00:00	11.2685	9.85372	0.236662
2015-02-17 17:00:00	10.743	9.0943	0.212362
2015-02-17 18:00:00	9.79633	7.62068	0.187657
2015-02-17 19:00:00	9.73281	7.54599	0.181011
2015-02-17 20:00:00	10.2987	8.46711	0.210244
2015-02-17 21:00:00	11.7113	10.4689	0.267055
2015-02-17 22:00:00	10.7826	9.17983	0.241963
2015-02-17 23:00:00	11.9441	10.7938	0.271058
2015-02-18	12.3455	11.3437	0.26507
2015-02-18 01:00:00	12.8498	12.0504	0.282134
2015-02-18 02:00:00	12.9532	12.1942	0.283821
2015-02-18 03:00:00	13.0952	12.3949	0.28818
2015-02-18 04:00:00	13.1409	12.4574	0.29354
2015-02-18 05:00:00	12.7003	11.8572	0.297581
2015-02-18 06:00:00	10.9169	9.36117	0.255868
2015-02-18 07:00:00	9.923	7.89207	0.199397
2015-02-18 08:00:00	10.002	7.91851	0.188011
2015-02-18 09:00:00	10.047	7.99672	0.182822
2015-02-18 10:00:00	9.994	8.00766	0.189424
2015-02-18 11:00:00	10.1883	8.30934	0.196856
2015-02-18 12:00:00	10.2025	8.32982	0.210802
2015-02-18 13:00:00	10.4757	8.73133	0.236763
2015-02-18 14:00:00	11.0701	9.57176	0.253464
2015-02-18 15:00:00	11.2305	9.80184	0.263607
2015-02-18 16:00:00	10.958	9.4205	0.254946
2015-02-18 17:00:00	10.3164	8.50359	0.215249
2015-02-18 18:00:00	9.97281	7.87935	0.193431
2015-02-18 19:00:00	9.76995	7.59256	0.175234
2015-02-18 20:00:00	9.92967	7.92009	0.189466
2015-02-18 21:00:00	10.6531	8.97661	0.231811
2015-02-18 22:00:00	10.7436	9.07773	0.240933
2015-02-18 23:00:00	11.7848	10.5621	0.27395
2015-02-19	12.1422	11.0597	0.285514
2015-02-19 01:00:00	12.7137	11.8563	0.303155
2015-02-19 02:00:00	12.9489	12.1917	0.298681
2015-02-19 03:00:00	13.1332	12.4426	0.30861
2015-02-19 04:00:00	12.8459	12.0194	0.309481
2015-02-19 05:00:00	12.4218	11.4379	0.309731
2015-02-19 06:00:00	10.5721	8.82853	0.257912
2015-02-19 07:00:00	10.2216	8.23942	0.222007
2015-02-19 08:00:00	10.1555	8.10528	0.206286
2015-02-19 09:00:00	9.94593	7.81634	0.196575
2015-02-19 10:00:00	9.9072	7.85934	0.206242
2015-02-19 11:00:00	10.2023	8.329	0.231814
2015-02-19 12:00:00	11.1478	9.65874	0.257541
2015-02-19 13:00:00	11.7954	10.5605	0.273512
2015-02-19 14:00:00	12.018	10.878	0.284583
2015-02-19 15:00:00	11.8504	10.6725	0.282799
2015-02-19 16:00:00	11.9769	10.8392	0.273387
2015-02-19 17:00:00	10.933	9.36246	0.241773
2015-02-19 18:00:00	9.77649	7.73338	0.197244
2015-02-19 19:00:00	9.39931	7.21027	0.16608
2015-02-19 20:00:00	9.98609	8.05443	0.211532
2015-02-19 21:00:00	10.7509	9.14373	0.261301
2015-02-19 22:00:00	10.6477	9.00446	0.259692
2015-02-19 23:00:00	11.514	10.2139	0.262597
2015-02-20	12.776	11.9516	0.27455
2015-02-20 01:00:00	12.9802	12.2265	0.288201
2015-02-20 02:00:00	13.0744	12.3763	0.294889
2015-02-20 03:00:00	13.1112	12.4387	0.304243
2015-02-20 04:00:00	13.1381	12.4924	0.318806
2015-02-20 05:00:00	12.308	11.3216	0.288294
2015-02-20 06:00:00	12.2406	11.2119	0.292352
2015-02-20 07:00:00	10.218	8.35744	0.211084
2015-02-20 08:00:00	9.91181	7.93112	0.193373
2015-02-20 09:00:00	9.66668	7.59387	0.175094
2015-02-20 10:00:00	9.70541	7.64959	0.173302
2015-02-20 11:00:00	10.0402	8.12991	0.184256
2015-02-20 12:00:00	10.852	9.27523	0.196335
2015-02-20 13:00:00	11.6569	10.4067	0.219138
2015-02-20 14:00:00	11.5379	10.2327	0.227025
2015-02-20 15:00:00	12.3246	11.3253	0.246149
2015-02-20 16:00:00	12.3832	11.4105	0.2526
2015-02-20 17:00:00	11.6147	10.314	0.228054
2015-02-20 18:00:00	10.3042	8.45889	0.193553
2015-02-20 19:00:00	10.0046	8.05279	0.191463
2015-02-20 20:00:00	11.1095	9.61736	0.244042
2015-02-20 21:00:00	12.769	11.9384	0.281114
2015-02-20 22:00:00	11.8431	10.6457	0.259807
2015-02-20 23:00:00	12.3707	11.3776	0.262004
2015-02-21	12.862	12.0562	0.261487
2015-02-21 01:00:00	13.1532	12.4667	0.28937
2015-02-21 02:00:00	13.2527	12.5986	0.289614
2015-02-21 03:00:00	13.2438	12.5772	0.283589
2015-02-21 04:00:00	13.3257	12.7038	0.283212
2015-02-21 05:00:00	13.163	12.4914	0.286897
2015-02-21 06:00:00	13.0604	12.3543	0.288867
2015-02-21 07:00:00	12.994	12.2638	0.280767
2015-02-21 08:00:00	12.0954	11.0088	0.261873
2015-02-21 09:00:00	11.1009	9.60638	0.222567
2015-02-21 10:00:00	10.5686	8.86965	0.202178
2015-02-21 11:00:00	11.0591	9.51766	0.210942
2015-02-21 12:00:00	13.8389	13.3853	0.216437
2015-02-21 13:00:00	12.1427	11.068	0.234622
2015-02-21 14:00:00	12.5689	11.6652	0.267175
2015-02-21 15:00:00	12.4058	11.4415	0.27667
2015-02-21 16:00:00	12.3202	11.3047	0.271057
2015-02-21 17:00:00	12.272	11.2107	0.243169
2015-02-21 18:00:00	10.5658	8.71543	0.1816
2015-02-21 19:00:00	10.3562	8.42963	0.179099
2015-02-21 20:00:00	11.4069	9.99892	0.224057
2015-02-21 21:00:00	12.4859	11.5405	0.273558
2015-02-21 22:00:00	12.4389	11.4737	0.269751
2015-02-21 23:00:00	12.3886	11.3689	0.23079
2015-02-22	12.1823	11.0869	0.237054
2015-02-22 01:00:00	12.6972	11.7737	0.256124
2015-02-22 02:00:00	12.8241	11.9595	0.269789
2015-02-22 03:00:00	12.9287	12.091	0.279499
2015-02-22 04:00:00	12.9142	12.0838	0.265964
2015-02-22 05:00:00	12.9097	12.0929	0.284356
2015-02-22 06:00:00	12.8801	12.0602	0.280953
2015-02-22 07:00:00	12.8215	11.98	0.272955
2015-02-22 08:00:00	12.7763	11.9117	0.280565
2015-02-22 09:00:00	12.1538	11.0306	0.257722
2015-02-22 10:00:00	11.6436	10.3188	0.233137
2015-02-22 11:00:00	11.5398	10.165	0.219053
2015-02-22 12:00:00	12.7233	11.824	0.240809
2015-02-22 13:00:00	12.8946	12.0795	0.269166
2015-02-22 14:00:00	12.8994	12.0757	0.260081
2015-02-22 15:00:00	13.0126	12.2322	0.227709
2015-02-22 16:00:00	12.9038	12.0724	0.215986
2015-02-22 17:00:00	12.8527	12.0064	0.257846
2015-02-22 18:00:00	11.6112	10.2248	0.241544
2015-02-22 19:00:00	10.6278	8.87452	0.214627
2015-02-22 20:00:00	11.3946	9.96089	0.226917
2015-02-22 21:00:00	12.5294	11.5666	0.268126
2015-02-22 22:00:00	12.5632	11.607	0.265357
2015-02-22 23:00:00	12.7223	11.8418	0.26306
2015-02-23	12.8906	12.0876	0.257623
2015-02-23 01:00:00	12.8925	12.0881	0.257501
2015-02-23 02:00:00	12.8935	12.0911	0.257364
2015-02-23 03:00:00	12.7812	11.9204	0.261144
2015-02-23 04:00:00	12.3276	11.3009	0.255143
2015-02-23 05:00:00	12.1028	11.0123	0.257654
2015-02-23 06:00:00	11.3818	10.0013	0.232658
2015-02-23 07:00:00	10.3396	8.54173	0.203153
2015-02-23 08:00:00	9.85116	7.75366	0.177199
2015-02-23 09:00:00	9.81269	7.67737	0.172157
2015-02-23 10:00:00	9.79613	7.77896	0.179133
2015-02-23 11:00:00	9.90554	7.92726	0.189963
2015-02-23 12:00:00	10.2886	8.45878	0.19711
2015-02-23 13:00:00	10.8384	9.20897	0.228171
2015-02-23 14:00:00	10.8726	9.25345	0.232377
2015-02-23 15:00:00	10.7114	9.05081	0.227999
2015-02-23 16:00:00	11.1147	9.61629	0.234011
2015-02-23 17:00:00	11.1471	9.65292	0.226315
2015-02-23 18:00:00	9.98034	7.93999	0.187225
2015-02-23 19:00:00	10.2456	8.3395	0.204514
2015-02-23 20:00:00	11.1765	9.64168	0.251875
2015-02-23 21:00:00	12.0115	10.8467	0.274523
2015-02-23 22:00:00	12.2806	11.2164	0.282333
2015-02-23 23:00:00	12.4861	11.5187	0.278625
2015-02-24	13.1446	12.4388	0.291659
2015-02-24 01:00:00	13.1638	12.4622	0.2951
2015-02-24 02:00:00	13.1372	12.4202	0.301329
2015-02-24 03:00:00	12.5659	11.6226	0.279187
2015-02-24 04:00:00	12.5681	11.6342	0.281281
2015-02-24 05:00:00	11.4343	10.0774	0.268752
2015-02-24 06:00:00	13.7102	13.1905	0.229605
2015-02-24 07:00:00	10.3259	8.47563	0.208725
2015-02-24 08:00:00	10.2807	8.37081	0.202573
2015-02-24 09:00:00	10.2081	8.23342	0.2017
2015-02-24 10:00:00	10.3037	8.41334	0.208014
2015-02-24 11:00:00	10.227	8.37303	0.215885
2015-02-24 12:00:00	10.9943	9.48382	0.235374
2015-02-24 13:00:00	11.5487	10.2556	0.251354
2015-02-24 14:00:00	11.3638	9.98633	0.261122
2015-02-24 15:00:00	10.892	9.30772	0.256879
2015-02-24 16:00:00	10.6819	9.03236	0.259037
2015-02-24 17:00:00	11.5991	10.2733	0.249401
2015-02-24 18:00:00	10.3663	8.41752	0.195857
2015-02-24 19:00:00	10.2278	8.2035	0.179654
2015-02-24 20:00:00	10.8889	9.25665	0.231009
2015-02-24 21:00:00	12.1033	10.9949	0.269454
2015-02-24 22:00:00	11.8733	10.6613	0.255712
2015-02-24 23:00:00	12.3477	11.3075	0.254923
2015-02-25	12.4919	11.5061	0.238724
2015-02-25 01:00:00	13.0937	12.3447	0.271414
2015-02-25 02:00:00	12.6149	11.6805	0.254332
2015-02-25 03:00:00	13.1172	12.3831	0.276355
2015-02-25 04:00:00	12.5634	11.6254	0.271392
2015-02-25 05:00:00	11.9069	10.731	0.273463
2015-02-25 06:00:00	11.5415	10.2215	0.258966
2015-02-25 07:00:00	10.5914	8.78067	0.219966
2015-02-25 08:00:00	10.4794	8.61042	0.223867
2015-02-25 09:00:00	10.1249	8.1907	0.222016
2015-02-25 10:00:00	10.091	8.1471	0.217442
2015-02-25 11:00:00	10.1455	8.27007	0.222325
2015-02-25 12:00:00	10.9523	9.40787	0.239741
2015-02-25 13:00:00	11.7017	10.4423	0.263746
2015-02-25 14:00:00	12.0119	10.8321	0.270203
2015-02-25 15:00:00	12.3487	11.3612	0.289838
2015-02-25 16:00:00	12.2075	11.1606	0.276257
2015-02-25 17:00:00	11.0664	9.51182	0.206152
2015-02-25 18:00:00	9.62352	7.36016	0.14535
2015-02-25 19:00:00	9.68696	7.46064	0.15059
2015-02-25 20:00:00	10.8823	9.19289	0.208929
2015-02-25 21:00:00	12.4438	11.4504	0.28701
2015-02-25 22:00:00	12.1419	11.0463	0.278568
2015-02-25 23:00:00	12.5038	11.5444	0.287421
2015-02-26	13.0361	12.2942	0.30058
2015-02-26 01:00:00	13.0692	12.3333	0.306824
2015-02-26 02:00:00	13.093	12.3615	0.312325
2015-02-26 03:00:00	13.1271	12.4118	0.316188
2015-02-26 04:00:00	13.1105	12.3881	0.318078
2015-02-26 05:00:00	12.5402	11.6068	0.328865
2015-02-26 06:00:00	11.5786	10.2681	0.277805
2015-02-26 07:00:00	10.827	9.16024	0.240656
2015-02-26 08:00:00	10.6958	8.95752	0.237328
2015-02-26 09:00:00	10.2612	8.37813	0.227369
2015-02-26 10:00:00	10.2808	8.43489	0.227688
2015-02-26 11:00:00	10.6872	9.03082	0.240766
2015-02-26 12:00:00	11.261	9.82929	0.251369
2015-02-26 13:00:00	11.4211	10.0536	0.263217
2015-02-26 14:00:00	11.115	9.63025	0.260861
2015-02-26 15:00:00	11.8271	10.6311	0.281691
2015-02-26 16:00:00	11.1141	9.63357	0.259779
2015-02-26 17:00:00	10.5566	8.84944	0.244359
2015-02-26 18:00:00	9.72484	7.52442	0.179193
2015-02-26 19:00:00	9.89015	7.7686	0.176428
2015-02-26 20:00:00	10.6799	9.00194	0.231012
2015-02-26 21:00:00	12.4121	11.414	0.276957
2015-02-26 22:00:00	12.5868	11.6668	0.287311
2015-02-26 23:00:00	12.7158	11.8723	0.295613
2015-02-27	13.1546	12.4539	0.278418
2015-02-27 01:00:00	13.2696	12.607	0.291088
2015-02-27 02:00:00	13.3624	12.7426	0.303265
2015-02-27 03:00:00	13.3244	12.6869	0.303303
2015-02-27 04:00:00	13.2244	12.5532	0.301158
2015-02-27 05:00:00	13.1484	12.4519	0.318416
2015-02-27 06:00:00	12.7476	11.869	0.27806
2015-02-27 07:00:00	11.2263	9.73848	0.237831
2015-02-27 08:00:00	10.0046	8.03654	0.200925
2015-02-27 09:00:00	10.0559	8.11065	0.198864
2015-02-27 10:00:00	10.0892	8.17536	0.217565
2015-02-27 11:00:00	9.88846	7.86946	0.212912
2015-02-27 12:00:00	10.7296	9.07589	0.228537
2015-02-27 13:00:00	11.1551	9.66125	0.245604
2015-02-27 14:00:00	11.2899	9.87385	0.262474
2015-02-27 15:00:00	11.3005	9.87636	0.261424
2015-02-27 16:00:00	11.4493	10.0636	0.261016
2015-02-27 17:00:00	11.6446	10.3231	0.246834
2015-02-27 18:00:00	9.71618	7.48401	0.169619
2015-02-27 19:00:00	9.95472	7.82705	0.183404
2015-02-27 20:00:00	10.8441	9.10671	0.224625
2015-02-27 21:00:00	11.3642	9.94452	0.269088
2015-02-27 22:00:00	11.5267	10.1668	0.26749
2015-02-27 23:00:00	11.8011	10.527	0.258909
2015-02-28	11.3178	9.83314	0.213144
2015-02-28 01:00:00	12.5784	11.5801	0.225825
2015-02-28 02:00:00	12.9182	12.0552	0.231887
2015-02-28 03:00:00	13.0619	12.2651	0.252126
2015-02-28 04:00:00	13.1206	12.3391	0.252152
2015-02-28 05:00:00	13.0006	12.1967	0.266927
2015-02-28 06:00:00	13.0472	12.2707	0.260312
2015-02-28 07:00:00	12.6917	11.7776	0.257002
2015-02-28 08:00:00	12.404	11.3653	0.263595
2015-02-28 09:00:00	11.6126	10.2649	0.236884
2015-02-28 10:00:00	12.7831	11.8826	0.237385
2015-02-28 11:00:00	12.9764	12.183	0.239304
2015-02-28 12:00:00	12.8687	12.0323	0.22592
2015-02-28 13:00:00	13.1088	12.3724	0.255293
2015-02-28 14:00:00	13.0074	12.233	0.274418
2015-02-28 15:00:00	13.035	12.27	0.272502
2015-02-28 16:00:00	10.1122	8.21302	0.269229
2015-02-28 17:00:00	12.5243	11.5208	0.253397
2015-02-28 18:00:00	11.1177	9.53406	0.199002
2015-02-28 19:00:00	9.7491	7.67232	0.147446
2015-02-28 20:00:00	11.447	10.0612	0.207269
2015-02-28 21:00:00	12.446	11.4327	0.234967
2015-02-28 22:00:00	12.5487	11.5886	0.248382
2015-02-28 23:00:00	12.5741	11.6153	0.225802
2015-03-01	12.7599	11.8736	0.203688
2015-03-01 01:00:00	13.0167	12.2249	0.217045
2015-03-01 02:00:00	13.0578	12.2923	0.226629
2015-03-01 03:00:00	13.0822	12.3134	0.223483
2015-03-01 04:00:00	13.1558	12.4049	0.220489
2015-03-01 05:00:00	13.2081	12.4675	0.200699
2015-03-01 06:00:00	13.1773	12.4342	0.193831
2015-03-01 07:00:00	13.1432	12.4029	0.181319
2015-03-01 08:00:00	13.1064	12.3543	0.185014
2015-03-01 09:00:00	13.1099	12.3765	0.184182
2015-03-01 10:00:00	12.8212	11.9651	0.149658
2015-03-01 11:00:00	13.1041	12.3627	0.159796
2015-03-01 12:00:00	12.8926	12.0638	0.16244
2015-03-01 13:00:00	13.0282	12.2462	0.174609
2015-03-01 14:00:00	12.9621	12.1457	0.168903
2015-03-01 15:00:00	13.0248	12.2285	0.1601
2015-03-01 16:00:00	13.0042	12.1949	0.146178
2015-03-01 17:00:00	11.9323	10.7123	0.163
2015-03-01 18:00:00	10.7379	9.01193	0.154837
2015-03-01 19:00:00	10.5391	8.76036	0.149984
2015-03-01 20:00:00	11.5562	10.1682	0.179097
2015-03-01 21:00:00	12.5669	11.6291	0.20383
2015-03-01 22:00:00	12.6875	11.8017	0.207951
2015-03-01 23:00:00	12.9999	12.2428	0.231219
2015-03-02	13.2755	12.6042	0.244705
2015-03-02 01:00:00	13.2974	12.6159	0.232778
2015-03-02 02:00:00	13.3709	12.7189	0.22816
2015-03-02 03:00:00	13.2508	12.5571	0.200536
2015-03-02 04:00:00	13.3539	12.7116	0.201437
2015-03-02 05:00:00	13.0483	12.3173	0.246164
2015-03-02 06:00:00	11.4397	10.0704	0.206236
2015-03-02 07:00:00	11.1477	9.52501	0.181726
2015-03-02 08:00:00	10.5823	8.70561	0.16252
2015-03-02 09:00:00	10.6235	8.83471	0.167774
2015-03-02 10:00:00	10.864	9.18589	0.18987
2015-03-02 11:00:00	11.6828	10.3238	0.208208
2015-03-02 12:00:00	12.27	11.1238	0.215921
2015-03-02 13:00:00	12.4198	11.3765	0.219965
2015-03-02 14:00:00	12.07	10.887	0.221327
2015-03-02 15:00:00	11.6453	10.2899	0.218727
2015-03-02 16:00:00	11.3302	9.8268	0.215686
2015-03-02 17:00:00	11.7711	10.4297	0.217175
2015-03-02 18:00:00	10.1455	8.09522	0.170634
2015-03-02 19:00:00	10.0544	7.94386	0.142398
2015-03-02 20:00:00	10.6817	8.86355	0.164729
2015-03-02 21:00:00	11.371	9.89335	0.209602
2015-03-02 22:00:00	12.1248	10.9331	0.215664
2015-03-02 23:00:00	12.6722	11.765	0.198551
2015-03-03	12.3292	11.2414	0.179713
2015-03-03 01:00:00	12.9782	12.1415	0.198925
2015-03-03 02:00:00	13.0761	12.2774	0.180687
2015-03-03 03:00:00	13.1009	12.3327	0.212333
2015-03-03 04:00:00	13.2178	12.4829	0.217479
2015-03-03 05:00:00	12.9767	12.171	0.240115
2015-03-03 06:00:00	11.0611	9.52677	0.200291
2015-03-03 07:00:00	10.8411	9.0609	0.198315
2015-03-03 08:00:00	10.4976	8.56348	0.190439
2015-03-03 09:00:00	10.3819	8.40166	0.173254
2015-03-03 10:00:00	11.1123	9.43556	0.201295
2015-03-03 11:00:00	10.904	9.18251	0.207011
2015-03-03 12:00:00	12.1785	11.046	0.236455
2015-03-03 13:00:00	12.6025	11.6652	0.249263
2015-03-03 14:00:00	12.2565	11.1636	0.249374
2015-03-03 15:00:00	11.1858	9.65376	0.221766
2015-03-03 16:00:00	11.1088	9.51791	0.219267
2015-03-03 17:00:00	11.0904	9.5246	0.224745
2015-03-03 18:00:00	9.90391	7.71767	0.183703
2015-03-03 19:00:00	9.76745	7.51606	0.170847
2015-03-03 20:00:00	10.6563	8.75193	0.19702
2015-03-03 21:00:00	11.4154	9.98143	0.239729
2015-03-03 22:00:00	12.3376	11.3001	0.257858
2015-03-03 23:00:00	12.8447	12.004	0.249544
2015-03-04	13.0691	12.2978	0.237671
2015-03-04 01:00:00	13.2264	12.5014	0.241934
2015-03-04 02:00:00	13.2078	12.468	0.2474
2015-03-04 03:00:00	13.1799	12.4196	0.252191
2015-03-04 04:00:00	13.2002	12.4599	0.265883
2015-03-04 05:00:00	12.4499	11.4182	0.260472
2015-03-04 06:00:00	11.4551	9.93555	0.208575
2015-03-04 07:00:00	10.9527	9.14271	0.182749
2015-03-04 08:00:00	10.0853	7.9468	0.153535
2015-03-04 09:00:00	9.98412	7.8186	0.1462
2015-03-04 10:00:00	10.553	8.59889	0.167563
2015-03-04 11:00:00	10.7508	8.86525	0.174369
2015-03-04 12:00:00	10.9885	9.31977	0.186386
2015-03-04 13:00:00	11.5228	10.0615	0.204424
2015-03-04 14:00:00	11.8024	10.4919	0.222749
2015-03-04 15:00:00	12.1174	10.9335	0.219819
2015-03-04 16:00:00	12.062	10.8396	0.223385
2015-03-04 17:00:00	11.7884	10.4533	0.219834
2015-03-04 18:00:00	10.1374	7.99542	0.158354
2015-03-04 19:00:00	9.69394	7.38193	0.142326
2015-03-04 20:00:00	10.8262	9.00611	0.191142
2015-03-04 21:00:00	11.8472	10.544	0.22966
2015-03-04 22:00:00	12.3294	11.2237	0.218773
2015-03-04 23:00:00	12.4246	11.3487	0.198938
2015-03-05	12.7216	11.7684	0.205171
2015-03-05 01:00:00	12.7668	11.8182	0.197908
2015-03-05 02:00:00	12.8393	11.9268	0.202821
2015-03-05 03:00:00	12.877	12.0192	0.222552
2015-03-05 04:00:00	12.7771	11.8867	0.215207
2015-03-05 05:00:00	12.9664	12.1376	0.240214
2015-03-05 06:00:00	10.7951	9.02785	0.188461
2015-03-05 07:00:00	10.3583	8.31379	0.153756
2015-03-05 08:00:00	10.24	8.13573	0.154626
2015-03-05 09:00:00	10.0319	7.85795	0.154249
2015-03-05 10:00:00	10.9819	9.20027	0.1971
2015-03-05 11:00:00	11.4434	9.8832	0.220967
2015-03-05 12:00:00	12.1832	11.0256	0.249857
2015-03-05 13:00:00	12.3268	11.2281	0.254116
2015-03-05 14:00:00	12.2723	11.1583	0.261811
2015-03-05 15:00:00	12.1797	10.9657	0.246691
2015-03-05 16:00:00	11.7798	10.3852	0.241536
2015-03-05 17:00:00	12.1632	10.9025	0.239839
2015-03-05 18:00:00	10.1887	8.07791	0.171582
2015-03-05 19:00:00	10.1164	7.97682	0.158541
2015-03-05 20:00:00	11.2642	9.58211	0.21551
2015-03-05 21:00:00	12.4216	11.34	0.273979
2015-03-05 22:00:00	12.8253	11.935	0.278557
2015-03-05 23:00:00	13.0971	12.3255	0.269915
2015-03-06	13.0557	12.2692	0.255701
2015-03-06 01:00:00	13.0933	12.3076	0.259021
2015-03-06 02:00:00	13.1025	12.303	0.240453
2015-03-06 03:00:00	13.1418	12.3883	0.253669
2015-03-06 04:00:00	13.1443	12.3997	0.264259
2015-03-06 05:00:00	12.9436	12.131	0.289253
2015-03-06 06:00:00	10.8781	9.15151	0.211693
2015-03-06 07:00:00	10.4437	8.46053	0.183498
2015-03-06 08:00:00	10.4931	8.50734	0.177498
2015-03-06 09:00:00	10.1988	8.11231	0.178531
2015-03-06 10:00:00	10.8569	9.1005	0.203218
2015-03-06 11:00:00	11.1488	9.53672	0.227665
2015-03-06 12:00:00	11.9046	10.6619	0.210797
2015-03-06 13:00:00	12.5754	11.6062	0.249986
2015-03-06 14:00:00	12.499	11.5021	0.26457
2015-03-06 15:00:00	11.9845	10.7868	0.251554
2015-03-06 16:00:00	11.9125	10.6748	0.241753
2015-03-06 17:00:00	12.5446	11.5601	0.249621
2015-03-06 18:00:00	10.3997	8.45015	0.17563
2015-03-06 19:00:00	10.1279	8.04965	0.169212
2015-03-06 20:00:00	11.5101	10.0094	0.23773
2015-03-06 21:00:00	12.5494	11.5814	0.287705
2015-03-06 22:00:00	12.6021	11.6471	0.268567
2015-03-06 23:00:00	12.7719	11.9051	0.271554
2015-03-07	12.4328	11.4045	0.24178
2015-03-07 01:00:00	12.9849	12.1583	0.23396
2015-03-07 02:00:00	13.0209	12.2135	0.234036
2015-03-07 03:00:00	13.0242	12.2147	0.241493
2015-03-07 04:00:00	13.0693	12.2708	0.245854
2015-03-07 05:00:00	13.091	12.3112	0.242574
2015-03-07 06:00:00	12.969	12.1354	0.232194
2015-03-07 07:00:00	12.7295	11.804	0.224329
2015-03-07 08:00:00	12.7012	11.7717	0.229673
2015-03-07 09:00:00	12.4458	11.4051	0.203169
2015-03-07 10:00:00	12.8389	11.9481	0.208191
2015-03-07 11:00:00	12.8415	11.9516	0.214527
2015-03-07 12:00:00	13.0079	12.1906	0.216479
2015-03-07 13:00:00	13.1827	12.4243	0.223272
2015-03-07 14:00:00	13.1023	12.2839	0.218409
2015-03-07 15:00:00	13.1253	12.3224	0.222615
2015-03-07 16:00:00	13.2845	12.5663	0.224955
2015-03-07 17:00:00	12.9988	12.1642	0.219706
2015-03-07 18:00:00	12.7925	11.8364	0.193418
2015-03-07 19:00:00	11.2848	9.73659	0.162476
2015-03-07 20:00:00	12.3375	11.2403	0.203993
2015-03-07 21:00:00	12.8504	11.9456	0.233596
2015-03-07 22:00:00	9.24816	6.92675	0.223211
2015-03-07 23:00:00	12.6644	11.7312	0.218353
2015-03-08	13.2216	12.4808	0.221986
2015-03-08 01:00:00	13.2804	12.536	0.233561
2015-03-08 02:00:00	13.2811	12.5381	0.23387
2015-03-08 03:00:00	13.2902	12.5604	0.239748
2015-03-08 04:00:00	12.9452	12.295	0.239263
2015-03-08 05:00:00	13.2787	12.5468	0.21575
2015-03-08 06:00:00	13.1977	12.4282	0.212666
2015-03-08 07:00:00	13.2246	12.4576	0.202905
2015-03-08 08:00:00	13.1582	12.3601	0.197737
2015-03-08 09:00:00	13.1713	12.3704	0.195509
2015-03-08 10:00:00	13.468	12.791	0.19095
2015-03-08 11:00:00	13.4559	12.7732	0.18161
2015-03-08 12:00:00	13.3476	12.6144	0.18922
2015-03-08 13:00:00	13.4549	12.7609	0.170007
2015-03-08 14:00:00	13.3706	12.6418	0.138794
2015-03-08 15:00:00	13.1377	12.3149	0.0999762
2015-03-08 16:00:00	13.1845	12.4066	0.10207
2015-03-08 17:00:00	13.222	12.4939	0.119993
2015-03-08 18:00:00	12.8494	11.9575	0.183669
2015-03-08 19:00:00	12.8065	11.8586	0.180853
2015-03-08 20:00:00	12.9472	12.072	0.20985
2015-03-08 21:00:00	12.9609	12.0887	0.226773
2015-03-08 22:00:00	11.9792	10.7098	0.211369
2015-03-08 23:00:00	12.9178	12.0083	0.218147
2015-03-09	12.8816	12.001	0.231566
2015-03-09 01:00:00	12.7481	11.8138	0.240407
2015-03-09 02:00:00	12.7781	11.8735	0.244786
2015-03-09 03:00:00	12.7647	11.8668	0.257306
2015-03-09 04:00:00	12.8403	11.9776	0.258767
2015-03-09 05:00:00	12.8222	11.9718	0.28533
2015-03-09 06:00:00	11.8269	10.5713	0.273265
2015-03-09 07:00:00	11.2763	9.69605	0.219131
2015-03-09 08:00:00	10.8872	9.1656	0.220368
2015-03-09 09:00:00	10.863	9.14619	0.224906
2015-03-09 10:00:00	14.2743	13.8055	0.253244
2015-03-09 11:00:00	11.921	10.6563	0.2727
2015-03-09 12:00:00	12.4739	11.4684	0.27915
2015-03-09 13:00:00	12.6397	11.7033	0.301734
2015-03-09 14:00:00	12.4878	11.4799	0.301832
2015-03-09 15:00:00	12.5548	11.53	0.284389
2015-03-09 16:00:00	11.891	10.6687	0.253769
2015-03-09 17:00:00	12.1505	11.0656	0.24018
2015-03-09 18:00:00	10.3043	8.31386	0.172792
2015-03-09 19:00:00	10.097	7.97674	0.1643
2015-03-09 20:00:00	11.8376	10.4835	0.238065
2015-03-09 21:00:00	12.601	11.6609	0.295787
2015-03-09 22:00:00	12.5482	11.6085	0.29619
2015-03-09 23:00:00	12.7039	11.8423	0.298166
2015-03-10	13.0293	12.2691	0.298444
2015-03-10 01:00:00	12.9173	12.1255	0.295277
2015-03-10 02:00:00	12.8609	12.0405	0.295935
2015-03-10 03:00:00	11.9484	11.1605	0.285504
2015-03-10 04:00:00	12.8723	12.0586	0.320484
2015-03-10 05:00:00	12.6856	11.7915	0.322579
2015-03-10 06:00:00	11.9779	10.742	0.298844
2015-03-10 07:00:00	11.02	9.30057	0.230814
2015-03-10 08:00:00	10.7485	8.91409	0.223096
2015-03-10 09:00:00	10.7527	8.95752	0.234654
2015-03-10 10:00:00	11.0552	9.37286	0.239749
2015-03-10 11:00:00	11.9664	10.6242	0.266533
2015-03-10 12:00:00	11.7853	10.5002	0.258049
2015-03-10 13:00:00	12.2199	11.1458	0.276364
2015-03-10 14:00:00	12.0657	10.9363	0.277829
2015-03-10 15:00:00	11.8254	10.5504	0.271706
2015-03-10 16:00:00	12.0473	10.8067	0.263832
2015-03-10 17:00:00	12.2832	11.1869	0.257136
2015-03-10 18:00:00	11.508	10.002	0.206538
2015-03-10 19:00:00	10.4636	8.46665	0.161275
2015-03-10 20:00:00	11.9322	10.5306	0.252388
2015-03-10 21:00:00	12.5132	11.5182	0.28842
2015-03-10 22:00:00	12.477	11.5155	0.305128
2015-03-10 23:00:00	12.702	11.8299	0.298595
2015-03-11	12.803	11.9366	0.29071
2015-03-11 01:00:00	12.852	12.0158	0.286285
2015-03-11 02:00:00	12.8719	12.0535	0.302574
2015-03-11 03:00:00	12.9109	12.104	0.303634
2015-03-11 04:00:00	12.856	12.0239	0.300358
2015-03-11 05:00:00	12.7842	11.9353	0.300633
2015-03-11 06:00:00	12.449	11.4227	0.296088
2015-03-11 07:00:00	11.2212	9.60487	0.234472
2015-03-11 08:00:00	13.7049	12.9354	0.240462
2015-03-11 09:00:00	10.7741	8.9435	0.201023
2015-03-11 10:00:00	11.543	10.0053	0.23762
2015-03-11 11:00:00	11.7025	10.3257	0.235807
2015-03-11 12:00:00	12.4313	11.4075	0.265825
2015-03-11 13:00:00	12.509	11.5723	0.279195
2015-03-11 14:00:00	12.0746	10.9666	0.275352
2015-03-11 15:00:00	12.1604	10.995	0.26658
2015-03-11 16:00:00	12.0827	10.8851	0.270442
2015-03-11 17:00:00	12.4579	11.4496	0.256263
2015-03-11 18:00:00	11.7544	10.3972	0.208989
2015-03-11 19:00:00	11.5033	9.94152	0.197095
2015-03-11 20:00:00	12.3071	11.078	0.247064
2015-03-11 21:00:00	12.625	11.6022	0.297417
2015-03-11 22:00:00	12.6907	11.6972	0.296373
2015-03-11 23:00:00	12.6433	11.6559	0.277992
2015-03-12	12.6576	11.7711	0.27381
2015-03-12 01:00:00	9.9519	8.01986	0.277787
2015-03-12 02:00:00	12.7072	11.8235	0.294202
2015-03-12 03:00:00	12.7185	11.8352	0.300453
2015-03-12 04:00:00	12.8051	11.9623	0.32058
2015-03-12 05:00:00	12.7187	11.8542	0.324308
2015-03-12 06:00:00	12.224	11.0645	0.299254
2015-03-12 07:00:00	11.982	10.5424	0.229964
2015-03-12 08:00:00	11.6029	10.0203	0.227363
2015-03-12 09:00:00	11.8732	10.4025	0.240049
2015-03-12 10:00:00	12.0328	10.798	0.270466
2015-03-12 11:00:00	12.379	11.295	0.293123
2015-03-12 12:00:00	12.4668	11.4805	0.307321
2015-03-12 13:00:00	9.71089	7.66268	0.303321
2015-03-12 14:00:00	12.3593	11.3105	0.28408
2015-03-12 15:00:00	12.317	11.2779	0.287433
2015-03-12 16:00:00	12.4459	11.4085	0.249609
2015-03-12 17:00:00	12.6058	11.641	0.250099
2015-03-12 18:00:00	11.9847	10.6309	0.228578
2015-03-12 19:00:00	10.9868	9.21154	0.175211
2015-03-12 20:00:00	12.4226	11.2597	0.25346
2015-03-12 21:00:00	12.4434	11.4185	0.291233
2015-03-12 22:00:00	12.6232	11.6565	0.295926
2015-03-12 23:00:00	12.7886	11.8915	0.28107
2015-03-13	12.827	11.9658	0.296053
2015-03-13 01:00:00	12.8319	11.9848	0.284506
2015-03-13 02:00:00	12.7647	11.8888	0.278314
2015-03-13 03:00:00	12.8084	11.952	0.296245
2015-03-13 04:00:00	12.8957	12.1028	0.311959
2015-03-13 05:00:00	12.7197	11.8632	0.322329
2015-03-13 06:00:00	12.4442	11.3718	0.288128
2015-03-13 07:00:00	11.7021	10.2231	0.231104
2015-03-13 08:00:00	11.5894	10.0653	0.220931
2015-03-13 09:00:00	11.9056	10.5099	0.244229
2015-03-13 10:00:00	12.2015	10.9592	0.276308
2015-03-13 11:00:00	12.4403	11.2764	0.281291
2015-03-13 12:00:00	12.4668	11.3463	0.278323
2015-03-13 13:00:00	12.5084	11.4329	0.278663
2015-03-13 14:00:00	12.3543	11.2605	0.28295
2015-03-13 15:00:00	12.6996	11.6443	0.2749
2015-03-13 16:00:00	12.6988	11.6805	0.272353
2015-03-13 17:00:00	12.5897	11.5354	0.271036
2015-03-13 18:00:00	12.2831	11.0069	0.234629
2015-03-13 19:00:00	11.1742	9.41912	0.195558
2015-03-13 20:00:00	12.3513	11.0824	0.255479
2015-03-13 21:00:00	12.4886	11.4421	0.277554
2015-03-13 22:00:00	12.5796	11.56	0.276955
2015-03-13 23:00:00	12.6337	11.6292	0.272119
2015-03-14	12.7367	11.8632	0.303226
2015-03-14 01:00:00	12.9095	12.107	0.323804
2015-03-14 02:00:00	12.9537	12.1524	0.31582
2015-03-14 03:00:00	12.9166	12.1034	0.325948
2015-03-14 04:00:00	12.8906	12.0617	0.31567
2015-03-14 05:00:00	12.5495	11.5978	0.316642
2015-03-14 06:00:00	12.4226	11.4193	0.29109
2015-03-14 07:00:00	12.3364	11.2756	0.266677
2015-03-14 08:00:00	12.3253	11.2269	0.254399
2015-03-14 09:00:00	12.4777	11.4406	0.248212
2015-03-14 10:00:00	12.3485	11.2221	0.220756
2015-03-14 11:00:00	12.4109	11.3471	0.219158
2015-03-14 12:00:00	12.3651	11.2545	0.224537
2015-03-14 13:00:00	12.4739	11.4079	0.228449
2015-03-14 14:00:00	12.4779	11.4641	0.246396
2015-03-14 15:00:00	12.6266	11.6663	0.250814
2015-03-14 16:00:00	12.6382	11.6895	0.246933
2015-03-14 17:00:00	12.0567	10.8286	0.232604
2015-03-14 18:00:00	11.5093	10.0564	0.219718
2015-03-14 19:00:00	11.5616	9.98204	0.207632
2015-03-14 20:00:00	12.2109	10.9768	0.242728
2015-03-14 21:00:00	12.5638	11.5622	0.283041
2015-03-14 22:00:00	12.2312	11.0729	0.267178
2015-03-14 23:00:00	12.5414	11.5403	0.254313
2015-03-15	12.7301	11.8243	0.246611
2015-03-15 01:00:00	12.7406	11.856	0.264157
2015-03-15 02:00:00	12.764	11.8936	0.273739
2015-03-15 03:00:00	12.7053	11.8098	0.270204
2015-03-15 04:00:00	12.6958	11.7905	0.265361
2015-03-15 05:00:00	12.7349	11.8442	0.253893
2015-03-15 06:00:00	12.7366	11.8483	0.254958
2015-03-15 07:00:00	12.6601	11.743	0.255163
2015-03-15 08:00:00	12.5096	11.5218	0.255075
2015-03-15 09:00:00	12.2666	11.1735	0.213704
2015-03-15 10:00:00	12.1328	10.9689	0.183209
2015-03-15 11:00:00	12.1846	11.0378	0.174609
2015-03-15 12:00:00	12.2679	11.1371	0.152775
2015-03-15 13:00:00	12.4279	11.3586	0.174979
2015-03-15 14:00:00	12.3457	11.2348	0.171921
2015-03-15 15:00:00	8.50303	5.9415	0.16567
2015-03-15 16:00:00	12.2095	11.1067	0.176022
2015-03-15 17:00:00	12.039	10.8604	0.17103
2015-03-15 18:00:00	12.1404	10.9619	0.190756
2015-03-15 19:00:00	11.3291	9.65309	0.159695
2015-03-15 20:00:00	11.7932	10.3095	0.177881
2015-03-15 21:00:00	12.3991	11.3036	0.217836
2015-03-15 22:00:00	12.335	11.2671	0.211392
2015-03-15 23:00:00	12.4518	11.4544	0.198982
2015-03-16	12.6995	11.7226	0.211222
2015-03-16 01:00:00	12.9701	12.1009	0.212185
2015-03-16 02:00:00	12.9626	12.1228	0.223222
2015-03-16 03:00:00	12.8976	12.0802	0.235297
2015-03-16 04:00:00	12.862	12.0476	0.240973
2015-03-16 05:00:00	12.7988	11.8376	0.273195
2015-03-16 06:00:00	12.5076	11.2634	0.244624
2015-03-16 07:00:00	11.8112	10.2737	0.210076
2015-03-16 08:00:00	10.8918	9.04558	0.192698
2015-03-16 09:00:00	10.8523	9.00862	0.19209
2015-03-16 10:00:00	11.3265	9.67713	0.207283
2015-03-16 11:00:00	11.6268	10.091	0.216711
2015-03-16 12:00:00	12.3282	11.0769	0.241562
2015-03-16 13:00:00	12.4899	11.2792	0.23736
2015-03-16 14:00:00	12.414	11.2026	0.2521
2015-03-16 15:00:00	12.5333	11.4302	0.248937
2015-03-16 16:00:00	12.5756	11.4476	0.263493
2015-03-16 17:00:00	12.5595	11.3814	0.247849
2015-03-16 18:00:00	12.1796	10.799	0.220514
2015-03-16 19:00:00	10.5879	8.57777	0.168488
2015-03-16 20:00:00	11.7426	10.1556	0.201793
2015-03-16 21:00:00	12.8193	11.7892	0.273716
2015-03-16 22:00:00	12.4077	11.1615	0.268905
2015-03-16 23:00:00	13.0464	12.1599	0.2652
2015-03-17	12.5852	11.5867	0.267552
2015-03-17 01:00:00	12.7871	11.872	0.274051
2015-03-17 02:00:00	12.9055	12.0339	0.271215
2015-03-17 03:00:00	12.9877	12.1693	0.278902
2015-03-17 04:00:00	12.9941	12.1931	0.285261
2015-03-17 05:00:00	12.4921	11.3895	0.278241
2015-03-17 06:00:00	11.8214	10.3787	0.247295
2015-03-17 07:00:00	11.1606	9.39266	0.213307
2015-03-17 08:00:00	11.6358	10.0666	0.234945
2015-03-17 09:00:00	11.472	9.85964	0.241706
2015-03-17 10:00:00	11.6719	10.1646	0.248222
2015-03-17 11:00:00	12.3934	11.1852	0.272622
2015-03-17 12:00:00	12.7736	11.7324	0.279144
2015-03-17 13:00:00	12.7322	11.6359	0.279908
2015-03-17 14:00:00	12.549	11.3932	0.29844
2015-03-17 15:00:00	12.5935	11.4756	0.301566
2015-03-17 16:00:00	12.6552	11.5449	0.2958
2015-03-17 17:00:00	12.6772	11.5667	0.279007
2015-03-17 18:00:00	12.4381	11.2302	0.252021
2015-03-17 19:00:00	11.7327	10.2065	0.215489
2015-03-17 20:00:00	11.0102	9.03587	0.265927
2015-03-17 21:00:00	12.7306	11.7495	0.275514
2015-03-17 22:00:00	12.8523	11.935	0.28763
2015-03-17 23:00:00	12.9463	12.1078	0.281506
2015-03-18	12.9198	12.1138	0.286521
2015-03-18 01:00:00	12.8581	12.0512	0.281767
2015-03-18 02:00:00	13.0017	12.221	0.290985
2015-03-18 03:00:00	12.9102	12.0967	0.292552
2015-03-18 04:00:00	12.9626	12.1915	0.302963
2015-03-18 05:00:00	12.951	12.1498	0.321052
2015-03-18 06:00:00	12.7455	11.7976	0.282471
2015-03-18 07:00:00	12.2801	11.0379	0.247317
2015-03-18 08:00:00	12.2091	10.9251	0.259266
2015-03-18 09:00:00	12.4313	11.2233	0.273919
2015-03-18 10:00:00	12.654	11.5061	0.288674
2015-03-18 11:00:00	13.0979	12.1224	0.285239
2015-03-18 12:00:00	13.2196	12.4497	0.28873
2015-03-18 13:00:00	13.2201	12.4502	0.307162
2015-03-18 14:00:00	13.0312	12.1585	0.307257
2015-03-18 15:00:00	12.9218	11.9662	0.295528
2015-03-18 16:00:00	12.9728	12.053	0.273929
2015-03-18 17:00:00	12.7871	11.7868	0.25798
2015-03-18 18:00:00	12.7858	11.7787	0.255641
2015-03-18 19:00:00	11.8887	10.4166	0.230123
2015-03-18 20:00:00	12.6736	11.6454	0.280623
2015-03-18 21:00:00	12.6209	11.6052	0.298631
2015-03-18 22:00:00	12.8052	11.9275	0.310632
2015-03-18 23:00:00	13.1202	12.3959	0.331099
2015-03-19	13.0106	12.2288	0.322354
2015-03-19 01:00:00	13.0728	12.3389	0.332578
2015-03-19 02:00:00	13.1026	12.3795	0.310941
2015-03-19 03:00:00	13.0794	12.3327	0.296797
2015-03-19 04:00:00	13.0689	12.3309	0.293618
2015-03-19 05:00:00	12.9991	12.2299	0.325625
2015-03-19 06:00:00	12.9907	12.1271	0.301968
2015-03-19 07:00:00	12.7941	11.7422	0.264683
2015-03-19 08:00:00	12.5151	11.3444	0.256146
2015-03-19 09:00:00	12.4774	11.3565	0.265304
2015-03-19 10:00:00	12.5872	11.5533	0.277336
2015-03-19 11:00:00	12.6901	11.6925	0.274828
2015-03-19 12:00:00	13.0308	12.1744	0.274473
2015-03-19 13:00:00	13.0342	12.1972	0.278997
2015-03-19 14:00:00	13.0141	12.1428	0.286006
2015-03-19 15:00:00	13.0795	12.1369	0.286907
2015-03-19 16:00:00	12.8214	11.8613	0.268563
2015-03-19 17:00:00	12.8738	11.9063	0.244324
2015-03-19 18:00:00	11.3671	9.68369	0.172452
2015-03-19 19:00:00	10.3767	8.26656	0.153677
2015-03-19 20:00:00	11.5764	10.0049	0.228096
2015-03-19 21:00:00	12.7933	11.8362	0.310064
2015-03-19 22:00:00	12.9514	12.0677	0.325016
2015-03-19 23:00:00	12.9977	12.1671	0.318571
2015-03-20	13.0517	12.2711	0.317932
2015-03-20 01:00:00	13.0752	12.3365	0.315622
2015-03-20 02:00:00	13.078	12.3392	0.302749
2015-03-20 03:00:00	13.0338	12.2653	0.24855
2015-03-20 04:00:00	13.1322	12.4048	0.21173
2015-03-20 05:00:00	12.9328	12.1188	0.194215
2015-03-20 06:00:00	12.7925	11.8507	0.174688
2015-03-20 07:00:00	12.6327	11.5349	0.158595
2015-03-20 08:00:00	12.5559	11.4611	0.154885
2015-03-20 09:00:00	12.7201	11.7334	0.181924
2015-03-20 10:00:00	10.3111	8.27855	0.0800192
2015-03-20 11:00:00	11.9991	10.7234	0.185407
2015-03-20 12:00:00	12.2794	11.1081	0.174033
2015-03-20 13:00:00	12.4063	11.2912	0.193387
2015-03-20 14:00:00	11.0907	9.38718	0.134523
2015-03-20 15:00:00	12.0389	10.7118	0.160773
2015-03-20 16:00:00	12.6569	11.6517	0.185361
2015-03-20 17:00:00	12.7104	11.727	0.182277
2015-03-20 18:00:00	12.557	11.4219	0.161026
2015-03-20 19:00:00	11.778	10.2081	0.162113
2015-03-20 20:00:00	12.7063	11.6109	0.243702
2015-03-20 21:00:00	12.3569	11.1679	0.284242
2015-03-20 22:00:00	11.7004	10.3134	0.274675
2015-03-20 23:00:00	11.8183	10.4759	0.245192
2015-03-21	11.8819	10.5756	0.23414
2015-03-21 01:00:00	12.7673	11.8065	0.262529
2015-03-21 02:00:00	12.8759	11.9212	0.263651
2015-03-21 03:00:00	12.8769	11.9795	0.284827
2015-03-21 04:00:00	13.0955	12.1843	0.296887
2015-03-21 05:00:00	12.784	11.7978	0.296744
2015-03-21 06:00:00	13.0985	12.2064	0.30279
2015-03-21 07:00:00	12.9122	12.0036	0.308629
2015-03-21 08:00:00	12.3533	11.1074	0.266711
2015-03-21 09:00:00	11.4424	9.82629	0.224821
2015-03-21 10:00:00	11.0091	9.25645	0.218071
2015-03-21 11:00:00	11.0209	9.28132	0.216965
2015-03-21 12:00:00	11.7288	10.1737	0.233243
2015-03-21 13:00:00	11.9653	10.5672	0.252377
2015-03-21 14:00:00	11.9598	10.6343	0.267404
2015-03-21 15:00:00	12.7393	11.6404	0.278197
2015-03-21 16:00:00	12.1565	10.9106	0.266828
2015-03-21 17:00:00	12.7188	11.6555	0.283449
2015-03-21 18:00:00	11.9593	10.472	0.234032
2015-03-21 19:00:00	11.4943	9.80622	0.214487
2015-03-21 20:00:00	11.7691	10.2704	0.240991
2015-03-21 21:00:00	12.662	11.5239	0.279088
2015-03-21 22:00:00	12.5043	11.3005	0.246966
2015-03-21 23:00:00	12.643	11.6271	0.243831
2015-03-22	12.9245	12.0496	0.246684
2015-03-22 01:00:00	13.0027	12.2096	0.257351
2015-03-22 02:00:00	12.9603	12.1431	0.276359
2015-03-22 03:00:00	12.9264	12.0869	0.277968
2015-03-22 04:00:00	12.6071	11.6476	0.27005
2015-03-22 05:00:00	12.6112	11.6343	0.238302
2015-03-22 06:00:00	12.645	11.6951	0.244442
2015-03-22 07:00:00	12.3734	11.2967	0.226172
2015-03-22 08:00:00	12.3793	11.3369	0.255674
2015-03-22 09:00:00	12.1058	10.9581	0.226541
2015-03-22 10:00:00	11.8018	10.5145	0.189412
2015-03-22 11:00:00	11.8912	10.6365	0.200325
2015-03-22 12:00:00	12.1361	10.9783	0.211304
2015-03-22 13:00:00	12.1937	11.0519	0.188384
2015-03-22 14:00:00	12.2106	11.0689	0.156098
2015-03-22 15:00:00	12.2821	11.1787	0.144378
2015-03-22 16:00:00	12.2693	11.1582	0.147861
2015-03-22 17:00:00	12.2808	11.1803	0.197317
2015-03-22 18:00:00	12.3969	11.2638	0.231643
2015-03-22 19:00:00	11.5937	10.064	0.222556
2015-03-22 20:00:00	12.0778	10.7621	0.24539
2015-03-22 21:00:00	12.1031	10.8228	0.269963
2015-03-22 22:00:00	11.5621	9.97145	0.233576
2015-03-22 23:00:00	12.1648	10.9724	0.220128
2015-03-23	12.6759	11.7251	0.216281
2015-03-23 01:00:00	12.8709	11.9832	0.224754
2015-03-23 02:00:00	12.9125	12.0562	0.242947
2015-03-23 03:00:00	12.646	11.701	0.240734
2015-03-23 04:00:00	12.9649	12.1564	0.261952
2015-03-23 05:00:00	12.6225	11.6964	0.287658
2015-03-23 06:00:00	11.3372	9.77668	0.260453
2015-03-23 07:00:00	11.7404	10.1307	0.212397
2015-03-23 08:00:00	11.2441	9.44573	0.207992
2015-03-23 09:00:00	10.8247	8.87158	0.192719
2015-03-23 10:00:00	13.9452	12.9903	0.224614
2015-03-23 11:00:00	12.1123	10.6323	0.220763
2015-03-23 12:00:00	11.9886	10.4699	0.220685
2015-03-23 13:00:00	12.3466	10.9516	0.235078
2015-03-23 14:00:00	12.2243	10.8223	0.250062
2015-03-23 15:00:00	12.1554	10.7985	0.260679
2015-03-23 16:00:00	12.0933	10.7054	0.256148
2015-03-23 17:00:00	12.0535	10.6331	0.221513
2015-03-23 18:00:00	11.6979	10.0908	0.19005
2015-03-23 19:00:00	10.4396	8.32884	0.167109
2015-03-23 20:00:00	12.1044	10.6334	0.217084
2015-03-23 21:00:00	12.9299	11.8798	0.267889
2015-03-23 22:00:00	12.9133	11.9171	0.291926
2015-03-23 23:00:00	12.9841	12.0738	0.284804
2015-03-24	13.0093	12.0805	0.287767
2015-03-24 01:00:00	13.088	12.2382	0.290609
2015-03-24 02:00:00	13.092	12.3122	0.28711
2015-03-24 03:00:00	13.1376	12.3764	0.292906
2015-03-24 04:00:00	13.1742	12.4355	0.308361
2015-03-24 05:00:00	13.0383	12.2507	0.306953
2015-03-24 06:00:00	12.3298	11.1136	0.266401
2015-03-24 07:00:00	12.8003	11.5612	0.23339
2015-03-24 08:00:00	12.3546	10.9407	0.219115
2015-03-24 09:00:00	12.7805	11.537	0.227902
2015-03-24 10:00:00	12.7323	11.5161	0.241628
2015-03-24 11:00:00	12.7317	11.5289	0.244706
2015-03-24 12:00:00	13.2094	12.2778	0.273571
2015-03-24 13:00:00	13.0682	12.1005	0.279196
2015-03-24 14:00:00	12.9921	12.0204	0.274983
2015-03-24 15:00:00	13.0748	12.1785	0.275319
2015-03-24 16:00:00	13.054	12.0586	0.26607
2015-03-24 17:00:00	13.0331	11.9997	0.241178
2015-03-24 18:00:00	12.2346	10.7652	0.200209
2015-03-24 19:00:00	10.1983	7.98286	0.144058
2015-03-24 20:00:00	12.223	10.7914	0.203602
2015-03-24 21:00:00	12.5924	11.4882	0.261218
2015-03-24 22:00:00	12.6873	11.649	0.270987
2015-03-24 23:00:00	12.9538	12.0014	0.279623
2015-03-25	12.3694	11.217	0.25707
2015-03-25 01:00:00	13.3049	12.5803	0.277677
2015-03-25 02:00:00	13.3099	12.5946	0.273694
2015-03-25 03:00:00	13.1517	12.4159	0.280012
2015-03-25 04:00:00	13.1054	12.3579	0.293187
2015-03-25 05:00:00	12.9882	12.1826	0.299396
2015-03-25 06:00:00	12.2601	11.0732	0.259581
2015-03-25 07:00:00	11.9249	10.4077	0.235171
2015-03-25 08:00:00	11.3221	9.56682	0.211315
2015-03-25 09:00:00	11.3593	9.65405	0.214653
2015-03-25 10:00:00	11.5994	9.9951	0.236632
2015-03-25 11:00:00	10.8448	8.97684	0.2215
2015-03-25 12:00:00	11.3762	9.67112	0.22282
2015-03-25 13:00:00	12.3256	10.9621	0.254678
2015-03-25 14:00:00	12.0889	10.6377	0.243714
2015-03-25 15:00:00	12.4184	11.1229	0.261686
2015-03-25 16:00:00	12.6561	11.4839	0.27644
2015-03-25 17:00:00	12.9457	11.6528	0.279423
2015-03-25 18:00:00	12.8963	11.3863	0.2241
2015-03-25 19:00:00	12.5819	10.8903	0.200706
2015-03-25 20:00:00	13.115	11.6595	0.231821
2015-03-25 21:00:00	12.9822	11.668	0.241755
2015-03-25 22:00:00	13.092	11.7985	0.252979
2015-03-25 23:00:00	12.829	11.5492	0.221298
2015-03-26	12.9325	12.0396	0.218316
2015-03-26 01:00:00	12.9028	11.994	0.213074
2015-03-26 02:00:00	12.9328	12.0656	0.24533
2015-03-26 03:00:00	13.0054	12.1708	0.256742
2015-03-26 04:00:00	12.9747	12.1751	0.262247
2015-03-26 05:00:00	12.3122	11.1705	0.262254
2015-03-26 06:00:00	11.6845	10.2273	0.234531
2015-03-26 07:00:00	10.4217	8.4118	0.187374
2015-03-26 08:00:00	10.2687	8.19716	0.186588
2015-03-26 09:00:00	10.2715	8.17422	0.167101
2015-03-26 10:00:00	10.6833	8.75939	0.179527
2015-03-26 11:00:00	10.4826	8.53355	0.181083
2015-03-26 12:00:00	12.0134	10.6277	0.215658
2015-03-26 13:00:00	11.929	10.558	0.234711
2015-03-26 14:00:00	12.4538	11.3219	0.260491
2015-03-26 15:00:00	12.5443	11.4653	0.262127
2015-03-26 16:00:00	12.6542	11.6119	0.255935
2015-03-26 17:00:00	12.6269	11.5625	0.239633
2015-03-26 18:00:00	10.4846	8.50926	0.184166
2015-03-26 19:00:00	10.2305	8.13148	0.16305
2015-03-26 20:00:00	10.6772	8.84341	0.187258
2015-03-26 21:00:00	12.3413	11.1618	0.235549
2015-03-26 22:00:00	11.5442	10.0751	0.228725
2015-03-26 23:00:00	12.918	12.0125	0.245896
2015-03-27	12.9264	12.0088	0.241808
2015-03-27 01:00:00	12.9845	12.1403	0.251834
2015-03-27 02:00:00	13.0237	12.2166	0.251843
2015-03-27 03:00:00	13.029	12.2358	0.257619
2015-03-27 04:00:00	12.7148	11.8312	0.243176
2015-03-27 05:00:00	12.6872	11.7219	0.258354
2015-03-27 06:00:00	12.2158	10.9616	0.230364
2015-03-27 07:00:00	12.2167	10.8865	0.217693
2015-03-27 08:00:00	11.7597	10.2778	0.212841
2015-03-27 09:00:00	11.8333	10.3659	0.198542
2015-03-27 10:00:00	12.154	10.7977	0.205415
2015-03-27 11:00:00	12.5684	11.3941	0.218407
2015-03-27 12:00:00	12.7003	11.5994	0.211636
2015-03-27 13:00:00	12.7049	11.6252	0.210534
2015-03-27 14:00:00	12.7901	11.7891	0.242192
2015-03-27 15:00:00	12.6296	11.7196	0.253838
2015-03-27 16:00:00	12.7575	11.7969	0.24587
2015-03-27 17:00:00	12.806	11.819	0.250661
2015-03-27 18:00:00	12.247	10.9797	0.220565
2015-03-27 19:00:00	11.3313	9.66501	0.204059
2015-03-27 20:00:00	12.3179	11.0569	0.212991
2015-03-27 21:00:00	12.7447	11.6601	0.234361
2015-03-27 22:00:00	12.8172	11.7599	0.247905
2015-03-27 23:00:00	12.8695	11.9058	0.238131
2015-03-28	12.6269	11.6039	0.230775
2015-03-28 01:00:00	12.9774	12.0844	0.236993
2015-03-28 02:00:00	12.9181	12.0487	0.260739
2015-03-28 03:00:00	12.8201	11.973	0.258371
2015-03-28 04:00:00	12.8649	12.0413	0.275201
2015-03-28 05:00:00	12.8518	12.0106	0.27421
2015-03-28 06:00:00	12.9155	12.0867	0.257148
2015-03-28 07:00:00	12.9426	12.0812	0.28317
2015-03-28 08:00:00	13.1051	12.269	0.245081
2015-03-28 09:00:00	13.0763	12.2154	0.214374
2015-03-28 10:00:00	13.0168	12.1913	0.192034
2015-03-28 11:00:00	12.9381	12.0909	0.211245
2015-03-28 12:00:00	12.8704	11.9741	0.223036
2015-03-28 13:00:00	12.6383	11.6262	0.199051
2015-03-28 14:00:00	12.649	11.6383	0.207355
2015-03-28 15:00:00	12.788	11.8264	0.216208
2015-03-28 16:00:00	12.6647	11.6521	0.180792
2015-03-28 17:00:00	12.9024	12.0013	0.21228
2015-03-28 18:00:00	12.7885	11.7979	0.225147
2015-03-28 19:00:00	11.2758	9.62445	0.207391
2015-03-28 20:00:00	12.4772	11.382	0.233977
2015-03-28 21:00:00	12.958	12.1131	0.260497
2015-03-28 22:00:00	12.9692	12.1239	0.259942
2015-03-28 23:00:00	13.1201	12.3439	0.234528
2015-03-29	12.9268	12.0808	0.228467
2015-03-29 01:00:00	12.7025	11.7505	0.236137
2015-03-29 02:00:00	12.5473	11.5334	0.233573
2015-03-29 03:00:00	12.8388	11.9479	0.212609
2015-03-29 04:00:00	13.0064	12.1819	0.19493
2015-03-29 05:00:00	12.9657	12.1124	0.177008
2015-03-29 06:00:00	13.0977	12.3044	0.169531
2015-03-29 07:00:00	13.1109	12.3195	0.168846
2015-03-29 08:00:00	13.21	12.463	0.168882
2015-03-29 09:00:00	13.0008	12.1553	0.125981
2015-03-29 10:00:00	12.8477	11.9283	0.139324
2015-03-29 11:00:00	12.7254	11.7369	0.135408
2015-03-29 12:00:00	12.4828	11.4097	0.127891
2015-03-29 13:00:00	12.6878	11.6964	0.131633
2015-03-29 14:00:00	12.8026	11.8561	0.097432
2015-03-29 15:00:00	12.7788	11.8446	0.0804101
2015-03-29 16:00:00	12.7856	11.8755	0.11682
2015-03-29 17:00:00	12.73	11.7934	0.179547
2015-03-29 18:00:00	12.6787	11.7215	0.189604
2015-03-29 19:00:00	12.7312	11.8076	0.19902
2015-03-29 20:00:00	12.67	11.7335	0.216993
2015-03-29 21:00:00	12.7546	11.8793	0.205705
2015-03-29 22:00:00	12.7943	11.9351	0.194021
2015-03-29 23:00:00	13.0017	12.2102	0.189391
2015-03-30	13.064	12.2942	0.184777
2015-03-30 01:00:00	13.1058	12.3601	0.189486
2015-03-30 02:00:00	13.1997	12.4968	0.167963
2015-03-30 03:00:00	13.2345	12.541	0.15352
2015-03-30 04:00:00	13.2432	12.59	0.202381
2015-03-30 05:00:00	12.2438	11.0375	0.191161
2015-03-30 06:00:00	11.896	10.4912	0.16677
2015-03-30 07:00:00	11.5736	9.97722	0.163326
2015-03-30 08:00:00	11.7039	10.1364	0.163772
2015-03-30 09:00:00	11.9711	10.5355	0.161829
2015-03-30 10:00:00	12.7031	11.6487	0.171873
2015-03-30 11:00:00	12.8653	11.889	0.172155
2015-03-30 12:00:00	12.5062	11.381	0.173654
2015-03-30 13:00:00	12.6194	11.5134	0.177998
2015-03-30 14:00:00	12.791	11.8339	0.185472
2015-03-30 15:00:00	13.091	12.2191	0.180332
2015-03-30 16:00:00	13.0082	12.1485	0.193326
2015-03-30 17:00:00	12.7505	11.8131	0.188841
2015-03-30 18:00:00	12.6824	11.6179	0.192242
2015-03-30 19:00:00	11.9748	10.5465	0.17852
2015-03-30 20:00:00	11.6908	10.2671	0.191258
2015-03-30 21:00:00	12.0717	10.7958	0.204072
2015-03-30 22:00:00	12.7971	11.8936	0.205444
2015-03-30 23:00:00	12.8371	11.9359	0.204616
2015-03-31	13.071	12.2891	0.208401
2015-03-31 01:00:00	12.9874	12.1622	0.19293
2015-03-31 02:00:00	12.8644	11.9907	0.160879
2015-03-31 03:00:00	13.0172	12.2233	0.150994
2015-03-31 04:00:00	12.8568	11.9958	0.169143
2015-03-31 05:00:00	12.7813	11.6762	0.198695
2015-03-31 06:00:00	12.7693	11.6402	0.183447
2015-03-31 07:00:00	12.1953	10.7946	0.177536
2015-03-31 08:00:00	12.4185	11.0844	0.175003
2015-03-31 09:00:00	12.932	11.8486	0.190908
2015-03-31 10:00:00	12.9927	11.9249	0.18274
2015-03-31 11:00:00	12.6878	11.6321	0.159402
2015-03-31 12:00:00	12.6347	11.5735	0.173619
2015-03-31 13:00:00	12.6298	11.5551	0.181262
2015-03-31 14:00:00	12.5775	11.4803	0.177524
2015-03-31 15:00:00	12.6505	11.5363	0.176759
2015-03-31 16:00:00	12.8952	11.9152	0.183537
2015-03-31 17:00:00	13.0227	12.0763	0.181086
2015-03-31 18:00:00	13.1593	12.222	0.175823
2015-03-31 19:00:00	12.2566	11.0008	0.166986
2015-03-31 20:00:00	12.7299	11.7227	0.1734
2015-03-31 21:00:00	12.7043	11.6879	0.172576
2015-03-31 22:00:00	12.8131	11.9433	0.170973
2015-03-31 23:00:00	10.6347	8.64968	0.205732
2015-04-01	13.0314	12.1861	0.184802
2015-04-01 01:00:00	12.9557	12.0823	0.180566
2015-04-01 02:00:00	13.0294	12.179	0.168577
2015-04-01 03:00:00	12.9793	12.1215	0.179156
2015-04-01 04:00:00	12.8916	12.0197	0.200902
2015-04-01 05:00:00	11.9875	10.6114	0.183636
2015-04-01 06:00:00	11.7107	10.1	0.1468
2015-04-01 07:00:00	11.2163	9.4113	0.148767
2015-04-01 08:00:00	10.9716	9.06871	0.138882
2015-04-01 09:00:00	12.2066	10.8186	0.168877
2015-04-01 10:00:00	10.2527	7.92991	0.185486
2015-04-01 11:00:00	12.0781	10.6752	0.156183
2015-04-01 12:00:00	12.7231	11.7305	0.177348
2015-04-01 13:00:00	12.6875	11.6921	0.187419
2015-04-01 14:00:00	12.6317	11.627	0.179919
2015-04-01 15:00:00	12.7174	11.7416	0.17405
2015-04-01 16:00:00	12.777	11.8408	0.202077
2015-04-01 17:00:00	12.8709	11.9264	0.19827
2015-04-01 18:00:00	12.8839	11.8471	0.200343
2015-04-01 19:00:00	12.7952	11.6547	0.208655
2015-04-01 20:00:00	13.076	12.0374	0.212174
2015-04-01 21:00:00	12.2453	10.7882	0.188717
2015-04-01 22:00:00	12.9497	11.9233	0.207022
2015-04-01 23:00:00	12.784	11.6886	0.187165
2015-04-02	12.7877	11.616	0.199738
2015-04-02 01:00:00	13.1429	12.2141	0.217221
2015-04-02 02:00:00	13.0692	12.2276	0.223577
2015-04-02 03:00:00	13.0786	12.2445	0.228999
2015-04-02 04:00:00	13.0812	12.1694	0.241952
2015-04-02 05:00:00	12.8099	11.738	0.23107
2015-04-02 06:00:00	12.8124	11.5538	0.212496
2015-04-02 07:00:00	12.261	10.7746	0.19762
2015-04-02 08:00:00	12.5947	11.2239	0.194682
2015-04-02 09:00:00	12.8396	11.5818	0.191096
2015-04-02 10:00:00	13.0707	11.9643	0.199751
2015-04-02 11:00:00	13.0556	12.025	0.19401
2015-04-02 12:00:00	12.834	11.7887	0.194194
2015-04-02 13:00:00	12.203	10.9018	0.179123
2015-04-02 14:00:00	12.6187	11.4608	0.200128
2015-04-02 15:00:00	13.1817	12.2864	0.213683
2015-04-02 16:00:00	13.1554	12.2409	0.209961
2015-04-02 17:00:00	13.1107	12.0722	0.179969
2015-04-02 18:00:00	12.4588	11.0203	0.170944
2015-04-02 19:00:00	10.9043	8.93647	0.158488
2015-04-02 20:00:00	11.9986	10.4308	0.171955
2015-04-02 21:00:00	14.5324	13.7525	0.187751
2015-04-02 22:00:00	12.9878	11.8883	0.166934
2015-04-02 23:00:00	12.9764	11.9543	0.190581
2015-04-03	13.031	12.0201	0.176719
2015-04-03 01:00:00	13.0925	12.1468	0.188825
2015-04-03 02:00:00	13.0522	12.1828	0.195739
2015-04-03 03:00:00	12.9178	12.0069	0.191322
2015-04-03 04:00:00	13.0892	12.0521	0.203392
2015-04-03 05:00:00	12.7511	11.6181	0.183813
2015-04-03 06:00:00	12.3792	10.9911	0.17267
2015-04-03 07:00:00	12.1352	10.5839	0.182163
2015-04-03 08:00:00	12.3715	10.8982	0.180733
2015-04-03 09:00:00	12.7215	11.4611	0.175328
2015-04-03 10:00:00	13.0252	11.9599	0.185758
2015-04-03 11:00:00	12.8962	11.8675	0.193477
2015-04-03 12:00:00	12.9315	11.9478	0.206752
2015-04-03 13:00:00	12.9326	11.9266	0.192643
2015-04-03 14:00:00	12.9819	12.0047	0.212069
2015-04-03 15:00:00	12.7338	11.6987	0.226919
2015-04-03 16:00:00	12.7363	11.6995	0.244999
2015-04-03 17:00:00	12.8841	11.7756	0.2256
2015-04-03 18:00:00	12.6485	11.3938	0.199336
2015-04-03 19:00:00	11.664	9.96779	0.185132
2015-04-03 20:00:00	11.8335	10.2595	0.195461
2015-04-03 21:00:00	12.3472	10.9303	0.189414
2015-04-03 22:00:00	10.5444	8.17399	0.210466
2015-04-03 23:00:00	13.0517	12.0955	0.177662
2015-04-04	13.123	12.2435	0.196606
2015-04-04 01:00:00	13.163	12.2875	0.212803
2015-04-04 02:00:00	13.1957	12.3905	0.232446
2015-04-04 03:00:00	13.1141	12.2755	0.195608
2015-04-04 04:00:00	13.0802	12.2326	0.216136
2015-04-04 05:00:00	13.1446	12.2735	0.232236
2015-04-04 06:00:00	13.1314	12.2772	0.228094
2015-04-04 07:00:00	12.8278	11.8594	0.235933
2015-04-04 08:00:00	12.7198	11.6717	0.223129
2015-04-04 09:00:00	12.5294	11.3543	0.170152
2015-04-04 10:00:00	12.8158	11.7797	0.187328
2015-04-04 11:00:00	12.8545	11.8824	0.200012
2015-04-04 12:00:00	12.7853	11.7715	0.216799
2015-04-04 13:00:00	12.696	11.7027	0.226396
2015-04-04 14:00:00	12.7449	11.8173	0.206115
2015-04-04 15:00:00	12.823	11.9302	0.182809
2015-04-04 16:00:00	12.7903	11.8588	0.19356
2015-04-04 17:00:00	12.932	12.0593	0.212995
2015-04-04 18:00:00	12.6393	11.6519	0.205105
2015-04-04 19:00:00	12.7519	11.7797	0.206069
2015-04-04 20:00:00	12.9968	12.1266	0.211646
2015-04-04 21:00:00	12.8653	11.9181	0.204806
2015-04-04 22:00:00	12.8996	11.9236	0.200881
2015-04-04 23:00:00	12.882	11.9772	0.194238
2015-04-05	12.8377	11.8666	0.176662
2015-04-05 01:00:00	12.9224	11.9884	0.19081
2015-04-05 02:00:00	13.0347	12.1444	0.178237
2015-04-05 03:00:00	12.9807	12.0745	0.152734
2015-04-05 04:00:00	13.0667	12.2052	0.162982
2015-04-05 05:00:00	12.9934	12.1097	0.189633
2015-04-05 06:00:00	12.9869	12.1069	0.174193
2015-04-05 07:00:00	13.054	12.2036	0.220839
2015-04-05 08:00:00	13.0413	12.1841	0.22106
2015-04-05 09:00:00	13.2131	12.4403	0.211815
2015-04-05 10:00:00	13.2961	12.5591	0.229223
2015-04-05 11:00:00	13.1969	12.4111	0.216468
2015-04-05 12:00:00	13.1855	12.4242	0.175328
2015-04-05 13:00:00	13.1967	12.42	0.154762
2015-04-05 14:00:00	13.2006	12.4388	0.123814
2015-04-05 15:00:00	13.1593	12.3757	0.114848
2015-04-05 16:00:00	13.2175	12.465	0.117668
2015-04-05 17:00:00	13.43	12.7671	0.145239
2015-04-05 18:00:00	13.2514	12.4818	0.13453
2015-04-05 19:00:00	13.1361	12.3007	0.177666
2015-04-05 20:00:00	13.129	12.2715	0.184893
2015-04-05 21:00:00	12.9277	11.9729	0.208148
2015-04-05 22:00:00	12.8799	11.9798	0.218789
2015-04-05 23:00:00	13.1219	12.3263	0.205768
2015-04-06	13.1332	12.3235	0.206447
2015-04-06 01:00:00	13.1455	12.3385	0.219931
2015-04-06 02:00:00	13.1675	12.3629	0.212677
2015-04-06 03:00:00	13.1951	12.3999	0.207712
2015-04-06 04:00:00	13.1248	12.3041	0.204726
2015-04-06 05:00:00	13.1381	12.3178	0.197755
2015-04-06 06:00:00	13.1724	12.384	0.198566
2015-04-06 07:00:00	13.2688	12.52	0.21346
2015-04-06 08:00:00	13.3178	12.5752	0.204172
2015-04-06 09:00:00	13.5975	12.9692	0.200899
2015-04-06 10:00:00	13.64	13.0358	0.197772
2015-04-06 11:00:00	13.6601	13.0673	0.18266
2015-04-06 12:00:00	13.4833	12.8124	0.160801
2015-04-06 13:00:00	13.4191	12.7364	0.169731
2015-04-06 14:00:00	13.4041	12.7037	0.153317
2015-04-06 15:00:00	13.4329	12.7332	0.139656
2015-04-06 16:00:00	13.4191	12.7173	0.135037
2015-04-06 17:00:00	13.4435	12.7344	0.170278
2015-04-06 18:00:00	13.4494	12.6869	0.184147
2015-04-06 19:00:00	13.1971	12.2461	0.188411
2015-04-06 20:00:00	13.2402	12.3164	0.187536
2015-04-06 21:00:00	12.9929	11.9442	0.191826
2015-04-06 22:00:00	13.3654	12.5021	0.206506
2015-04-06 23:00:00	13.4644	12.6948	0.226865
2015-04-07	13.4666	12.8156	0.245454
2015-04-07 01:00:00	13.4689	12.8076	0.247926
2015-04-07 02:00:00	13.4767	12.8437	0.243282
2015-04-07 03:00:00	13.4681	12.8211	0.271847
2015-04-07 04:00:00	13.4355	12.7046	0.309994
2015-04-07 05:00:00	11.9522	10.5298	0.249353
2015-04-07 06:00:00	11.0097	9.11017	0.196994
2015-04-07 07:00:00	10.794	8.83348	0.200734
2015-04-07 08:00:00	10.6869	8.71654	0.186541
2015-04-07 09:00:00	11.3963	9.72248	0.216397
2015-04-07 10:00:00	12.243	10.8326	0.232677
2015-04-07 11:00:00	12.4951	11.2828	0.259083
2015-04-07 12:00:00	13.0872	12.1454	0.250198
2015-04-07 13:00:00	13.2067	12.3846	0.256658
2015-04-07 14:00:00	13.2991	12.5706	0.289928
2015-04-07 15:00:00	13.3043	12.5266	0.300582
2015-04-07 16:00:00	13.282	12.5253	0.315751
2015-04-07 17:00:00	13.1425	12.237	0.295464
2015-04-07 18:00:00	11.4424	9.51065	0.276821
2015-04-07 19:00:00	11.9969	10.4787	0.23065
2015-04-07 20:00:00	12.5726	11.2894	0.239958
2015-04-07 21:00:00	12.7495	11.544	0.246609
2015-04-07 22:00:00	12.8347	11.6903	0.24435
2015-04-07 23:00:00	13.2024	12.2209	0.25368
2015-04-08	13.277	12.456	0.259118
2015-04-08 01:00:00	13.3705	12.5811	0.274071
2015-04-08 02:00:00	13.3053	12.5024	0.285656
2015-04-08 03:00:00	13.2924	12.494	0.288923
2015-04-08 04:00:00	13.2839	12.4668	0.288934
2015-04-08 05:00:00	12.4546	11.1619	0.249702
2015-04-08 06:00:00	11.3763	9.64021	0.215804
2015-04-08 07:00:00	10.8737	8.92616	0.19461
2015-04-08 08:00:00	10.8006	8.82772	0.190299
2015-04-08 09:00:00	9.57147	7.01849	0.217099
2015-04-08 10:00:00	11.7953	10.2403	0.237451
2015-04-08 11:00:00	12.8663	11.8457	0.274791
2015-04-08 12:00:00	12.8379	11.7794	0.264445
2015-04-08 13:00:00	13.0158	12.0627	0.269048
2015-04-08 14:00:00	13.1537	12.33	0.284597
2015-04-08 15:00:00	13.0504	12.1853	0.303708
2015-04-08 16:00:00	12.9629	12.0428	0.30077
2015-04-08 17:00:00	12.8273	11.7815	0.277819
2015-04-08 18:00:00	12.3325	11.0048	0.258345
2015-04-08 19:00:00	11.6262	9.99816	0.22967
2015-04-08 20:00:00	11.9273	10.4094	0.231247
2015-04-08 21:00:00	12.4933	11.1975	0.260849
2015-04-08 22:00:00	12.9192	11.8475	0.272337
2015-04-08 23:00:00	13.109	12.1468	0.294375
2015-04-09	13.4781	12.7699	0.301624
2015-04-09 01:00:00	13.4934	12.7719	0.280694
2015-04-09 02:00:00	13.5034	12.8234	0.289079
2015-04-09 03:00:00	13.4685	12.7743	0.304977
2015-04-09 04:00:00	13.4127	12.6988	0.322439
2015-04-09 05:00:00	12.7753	11.5467	0.260612
2015-04-09 06:00:00	11.3658	9.62395	0.20622
2015-04-09 07:00:00	11.2904	9.52149	0.214799
2015-04-09 08:00:00	11.0062	9.14295	0.194512
2015-04-09 09:00:00	11.8657	10.3094	0.219259
2015-04-09 10:00:00	12.273	10.9573	0.244004
2015-04-09 11:00:00	12.7713	11.7473	0.247437
2015-04-09 12:00:00	12.8713	11.9146	0.254207
2015-04-09 13:00:00	13.2011	12.3451	0.266541
2015-04-09 14:00:00	13.1586	12.2758	0.281203
2015-04-09 15:00:00	12.9778	11.9999	0.287908
2015-04-09 16:00:00	12.9427	11.9749	0.29273
2015-04-09 17:00:00	12.9195	11.8824	0.275249
2015-04-09 18:00:00	12.3754	11.0182	0.228801
2015-04-09 19:00:00	11.8015	10.2087	0.20582
2015-04-09 20:00:00	12.5495	11.2495	0.226549
2015-04-09 21:00:00	12.7859	11.6743	0.283664
2015-04-09 22:00:00	12.9088	11.8955	0.277281
2015-04-09 23:00:00	12.8094	11.8484	0.284144
2015-04-10	12.8639	11.9054	0.290233
2015-04-10 01:00:00	13.503	12.8016	0.302979
2015-04-10 02:00:00	13.4864	12.8163	0.299343
2015-04-10 03:00:00	13.4729	12.8367	0.302757
2015-04-10 04:00:00	13.1312	12.317	0.306152
2015-04-10 05:00:00	11.7875	10.3476	0.256456
2015-04-10 06:00:00	11.7192	10.1468	0.229037
2015-04-10 07:00:00	11.4785	9.80258	0.219599
2015-04-10 08:00:00	11.7497	10.1643	0.214633
2015-04-10 09:00:00	12.4435	11.1381	0.243418
2015-04-10 10:00:00	12.7321	11.5838	0.256361
2015-04-10 11:00:00	12.9948	12.0745	0.248419
2015-04-10 12:00:00	13.1061	12.2464	0.259149
2015-04-10 13:00:00	12.1666	10.9467	0.256977
2015-04-10 14:00:00	12.2495	11.0751	0.272462
2015-04-10 15:00:00	13.2086	12.4066	0.281399
2015-04-10 16:00:00	13.2186	12.4098	0.287543
2015-04-10 17:00:00	12.9079	11.9779	0.261529
2015-04-10 18:00:00	12.5232	11.3703	0.248842
2015-04-10 19:00:00	12.5786	11.3556	0.251592
2015-04-10 20:00:00	12.7009	11.5007	0.267395
2015-04-10 21:00:00	12.4976	11.2298	0.25856
2015-04-10 22:00:00	12.8249	11.6654	0.248214
2015-04-10 23:00:00	12.6886	11.5892	0.243146
2015-04-11	13.2622	12.3849	0.258488
2015-04-11 01:00:00	13.3046	12.4801	0.265752
2015-04-11 02:00:00	13.3492	12.563	0.264133
2015-04-11 03:00:00	13.4561	12.7272	0.263113
2015-04-11 04:00:00	13.3596	12.5806	0.265615
2015-04-11 05:00:00	13.1906	12.3637	0.267273
2015-04-11 06:00:00	13.3243	12.529	0.245152
2015-04-11 07:00:00	13.2253	12.3655	0.222043
2015-04-11 08:00:00	13.1047	12.1893	0.200379
2015-04-11 09:00:00	13.1017	12.1974	0.151052
2015-04-11 10:00:00	12.996	12.0475	0.169349
2015-04-11 11:00:00	13.121	12.2061	0.162093
2015-04-11 12:00:00	13.1487	12.2604	0.155598
2015-04-11 13:00:00	13.2016	12.3337	0.152768
2015-04-11 14:00:00	13.2568	12.4113	0.155908
2015-04-11 15:00:00	13.2597	12.4213	0.156547
2015-04-11 16:00:00	13.167	12.2647	0.150291
2015-04-11 17:00:00	13.2454	12.2286	0.166088
2015-04-11 18:00:00	12.8468	11.6609	0.16226
2015-04-11 19:00:00	12.1687	10.6529	0.185317
2015-04-11 20:00:00	12.4407	11.0474	0.183952
2015-04-11 21:00:00	11.9757	10.3776	0.172978
2015-04-11 22:00:00	12.398	11.0828	0.161498
2015-04-11 23:00:00	13.0979	12.0928	0.154652
2015-04-12	13.2087	12.275	0.173322
2015-04-12 01:00:00	13.3208	12.4564	0.170452
2015-04-12 02:00:00	13.3822	12.5627	0.17887
2015-04-12 03:00:00	13.1538	12.2475	0.161615
2015-04-12 04:00:00	13.1481	12.2445	0.170671
2015-04-12 05:00:00	13.245	12.3819	0.16368
2015-04-12 06:00:00	13.2635	12.422	0.149304
2015-04-12 07:00:00	13.312	12.4683	0.167789
2015-04-12 08:00:00	13.3377	12.5215	0.163603
2015-04-12 09:00:00	13.3252	12.5391	0.125222
2015-04-12 10:00:00	13.3745	12.6055	0.121504
2015-04-12 11:00:00	13.3051	12.5079	0.137667
2015-04-12 12:00:00	13.4322	12.6881	0.120073
2015-04-12 13:00:00	13.4454	12.6958	0.115061
2015-04-12 14:00:00	13.4538	12.7179	0.1063
2015-04-12 15:00:00	13.3938	12.6452	0.0867201
2015-04-12 16:00:00	13.0863	12.2216	0.0929801
2015-04-12 17:00:00	13.2399	12.3958	0.111068
2015-04-12 18:00:00	13.2215	12.3532	0.149681
2015-04-12 19:00:00	13.228	12.2763	0.167806
2015-04-12 20:00:00	13.2348	12.3104	0.148036
2015-04-12 21:00:00	13.3273	12.4025	0.145633
2015-04-12 22:00:00	13.49	12.6849	0.150628
2015-04-12 23:00:00	13.4273	12.7051	0.167649
2015-04-13	12.5691	11.5112	0.148482
2015-04-13 01:00:00	13.2389	12.4492	0.164595
2015-04-13 02:00:00	13.2408	12.4603	0.149824
2015-04-13 03:00:00	13.3132	12.5666	0.152281
2015-04-13 04:00:00	13.2863	12.5578	0.187505
2015-04-13 05:00:00	12.05	10.6196	0.193114
2015-04-13 06:00:00	11.4017	9.64564	0.173243
2015-04-13 07:00:00	11.2169	9.39499	0.148768
2015-04-13 08:00:00	11.2558	9.46513	0.146705
2015-04-13 09:00:00	11.6273	10.0462	0.166604
2015-04-13 10:00:00	12.3575	11.0839	0.181906
2015-04-13 11:00:00	12.8565	11.8717	0.184666
2015-04-13 12:00:00	13.0973	12.2173	0.181885
2015-04-13 13:00:00	13.012	12.092	0.193586
2015-04-13 14:00:00	13.2649	12.4677	0.211309
2015-04-13 15:00:00	13.2746	12.4897	0.220129
2015-04-13 16:00:00	13.1101	12.2347	0.220284
2015-04-13 17:00:00	12.8035	11.7303	0.221283
2015-04-13 18:00:00	12.4395	11.1398	0.194867
2015-04-13 19:00:00	13.0222	11.8109	0.19993
2015-04-13 20:00:00	12.3243	10.9304	0.211596
2015-04-13 21:00:00	12.9329	11.8119	0.221283
2015-04-13 22:00:00	13.1171	12.0953	0.227979
2015-04-13 23:00:00	13.0538	12.102	0.243432
2015-04-14	13.1182	12.214	0.248635
2015-04-14 01:00:00	13.1923	12.3218	0.260695
2015-04-14 02:00:00	13.3062	12.4845	0.262615
2015-04-14 03:00:00	13.406	12.6361	0.252118
2015-04-14 04:00:00	13.3841	12.5945	0.256707
2015-04-14 05:00:00	13.1054	12.0979	0.237331
2015-04-14 06:00:00	12.189	10.8085	0.209956
2015-04-14 07:00:00	11.3647	9.62368	0.184547
2015-04-14 08:00:00	11.9621	10.4372	0.206813
2015-04-14 09:00:00	12.526	11.2977	0.220886
2015-04-14 10:00:00	12.7312	11.5298	0.211213
2015-04-14 11:00:00	13.2552	12.2979	0.19846
2015-04-14 12:00:00	13.3229	12.3823	0.201705
2015-04-14 13:00:00	13.2672	12.3746	0.202419
2015-04-14 14:00:00	13.3246	12.4265	0.210204
2015-04-14 15:00:00	13.3431	12.4695	0.207656
2015-04-14 16:00:00	13.202	12.287	0.209178
2015-04-14 17:00:00	13.1622	12.1882	0.222048
2015-04-14 18:00:00	13.038	11.9321	0.198534
2015-04-14 19:00:00	12.0841	10.6159	0.174228
2015-04-14 20:00:00	12.4842	11.1727	0.192675
2015-04-14 21:00:00	12.8328	11.6545	0.216815
2015-04-14 22:00:00	13.0275	12.0382	0.214735
2015-04-14 23:00:00	13.0908	12.1631	0.210207
2015-04-15	13.0683	12.16	0.209784
2015-04-15 01:00:00	13.1679	12.3019	0.219701
2015-04-15 02:00:00	13.2183	12.3663	0.223605
2015-04-15 03:00:00	13.2379	12.3866	0.223712
2015-04-15 04:00:00	13.0541	12.1109	0.221252
2015-04-15 05:00:00	12.7729	11.5833	0.211147
2015-04-15 06:00:00	12.624	11.3137	0.199938
2015-04-15 07:00:00	12.1854	10.6766	0.187052
2015-04-15 08:00:00	12.0101	10.5282	0.19752
2015-04-15 09:00:00	12.0611	10.6111	0.197383
2015-04-15 10:00:00	12.5522	11.2941	0.204971
2015-04-15 11:00:00	13.4018	12.4701	0.205248
2015-04-15 12:00:00	13.2592	12.2845	0.204484
2015-04-15 13:00:00	13.2009	12.2147	0.190576
2015-04-15 14:00:00	13.24	12.2342	0.195215
2015-04-15 15:00:00	13.2552	12.2703	0.20998
2015-04-15 16:00:00	13.2614	12.2779	0.213771
2015-04-15 17:00:00	13.1084	12.0445	0.201495
2015-04-15 18:00:00	12.9326	11.7615	0.189292
2015-04-15 19:00:00	12.7403	11.5106	0.207217
2015-04-15 20:00:00	12.9282	11.7575	0.20342
2015-04-15 21:00:00	13.1007	12.0277	0.216355
2015-04-15 22:00:00	12.9393	11.8509	0.195649
2015-04-15 23:00:00	13.069	12.1114	0.20587
2015-04-16	13.1294	12.2193	0.222075
2015-04-16 01:00:00	13.2433	12.3658	0.234882
2015-04-16 02:00:00	13.3393	12.513	0.221467
2015-04-16 03:00:00	13.4143	12.6135	0.228085
2015-04-16 04:00:00	13.3273	12.478	0.256929
2015-04-16 05:00:00	12.4275	11.1551	0.239291
2015-04-16 06:00:00	12.2268	10.8158	0.223123
2015-04-16 07:00:00	11.8006	10.23	0.203948
2015-04-16 08:00:00	12.3045	10.8703	0.209338
2015-04-16 09:00:00	12.3483	10.9165	0.212102
2015-04-16 10:00:00	12.2608	10.8119	0.208793
2015-04-16 11:00:00	10.8427	8.89019	0.1693
2015-04-16 12:00:00	11.7927	10.2206	0.198237
2015-04-16 13:00:00	11.7118	10.1065	0.198742
2015-04-16 14:00:00	12.0275	10.5345	0.226118
2015-04-16 15:00:00	12.7062	11.492	0.241279
2015-04-16 16:00:00	12.9378	11.8358	0.243833
2015-04-16 17:00:00	12.907	11.6271	0.21769
2015-04-16 18:00:00	12.8018	11.4567	0.213664
2015-04-16 19:00:00	11.2147	9.32443	0.185897
2015-04-16 20:00:00	12.179	10.6829	0.229732
2015-04-16 21:00:00	12.9161	11.792	0.248179
2015-04-16 22:00:00	12.9513	11.9119	0.239559
2015-04-16 23:00:00	13.1946	12.2314	0.247753
2015-04-17	13.2304	12.3606	0.247473
2015-04-17 01:00:00	13.2308	12.3752	0.246838
2015-04-17 02:00:00	13.2376	12.3992	0.25122
2015-04-17 03:00:00	13.269	12.4454	0.246142
2015-04-17 04:00:00	13.2259	12.3594	0.256439
2015-04-17 05:00:00	13.1824	12.1867	0.234489
2015-04-17 06:00:00	12.4656	11.0829	0.201338
2015-04-17 07:00:00	11.8537	10.2342	0.197529
2015-04-17 08:00:00	11.7717	10.1331	0.192106
2015-04-17 09:00:00	11.6515	9.98342	0.19896
2015-04-17 10:00:00	11.5735	9.87321	0.208746
2015-04-17 11:00:00	11.4185	9.6422	0.194681
2015-04-17 12:00:00	12.0894	10.5661	0.220138
2015-04-17 13:00:00	12.6092	11.3233	0.242929
2015-04-17 14:00:00	12.6608	11.4233	0.252353
2015-04-17 15:00:00	12.9884	11.9265	0.247632
2015-04-17 16:00:00	13.0136	11.9703	0.253616
2015-04-17 17:00:00	12.8076	11.6004	0.22893
2015-04-17 18:00:00	12.4444	11.1243	0.214266
2015-04-17 19:00:00	12.5209	11.2556	0.217409
2015-04-17 20:00:00	13.2296	12.221	0.250629
2015-04-17 21:00:00	13.27	12.2909	0.262439
2015-04-17 22:00:00	12.9752	11.8867	0.228675
2015-04-17 23:00:00	12.964	12.0076	0.206951
2015-04-18	13.1405	12.2355	0.189313
2015-04-18 01:00:00	13.2188	12.3543	0.187754
2015-04-18 02:00:00	13.1828	12.3113	0.174867
2015-04-18 03:00:00	13.2196	12.3634	0.156765
2015-04-18 04:00:00	13.3498	12.5395	0.150049
2015-04-18 05:00:00	13.3728	12.5684	0.133005
2015-04-18 06:00:00	13.0488	12.1494	0.0930185
2015-04-18 07:00:00	12.9921	12.0692	0.091131
2015-04-18 08:00:00	13.0453	12.1375	0.113344
2015-04-18 09:00:00	13.1097	12.2256	0.0811268
2015-04-18 10:00:00	13.0108	12.1036	0.0867758
2015-04-18 11:00:00	13.1266	12.2476	0.113378
2015-04-18 12:00:00	13.0459	12.1582	0.0977292
2015-04-18 13:00:00	13.0365	12.1451	0.0651781
2015-04-18 14:00:00	13.0992	12.2525	0.0768937
2015-04-18 15:00:00	13.0395	12.1763	0.0474148
2015-04-18 16:00:00	13.1379	12.3107	0.0682287
2015-04-18 17:00:00	12.9747	12.0771	0.0717259
2015-04-18 18:00:00	12.5503	11.4722	0.0866747
2015-04-18 19:00:00	12.3794	11.2034	0.107169
2015-04-18 20:00:00	12.5428	11.4014	0.131667
2015-04-18 21:00:00	12.77	11.7081	0.142228
2015-04-18 22:00:00	12.8416	11.818	0.138234
2015-04-18 23:00:00	13.2183	12.3434	0.118954
2015-04-19	13.3516	12.5194	0.121765
2015-04-19 01:00:00	13.3835	12.5634	0.128491
2015-04-19 02:00:00	13.3689	12.5593	0.133311
2015-04-19 03:00:00	13.3628	12.56	0.112766
2015-04-19 04:00:00	13.3706	12.5597	0.0925595
2015-04-19 05:00:00	13.2795	12.4421	0.0740764
2015-04-19 06:00:00	13.3437	12.5418	0.0696775
2015-04-19 07:00:00	13.392	12.5885	0.105201
2015-04-19 08:00:00	13.3305	12.5176	0.110652
2015-04-19 09:00:00	13.2157	12.3875	0.114067
2015-04-19 10:00:00	13.2099	12.3814	0.123664
2015-04-19 11:00:00	13.3308	12.5388	0.154806
2015-04-19 12:00:00	13.3375	12.5542	0.152855
2015-04-19 13:00:00	13.2821	12.4924	0.159119
2015-04-19 14:00:00	13.2758	12.4708	0.13482
2015-04-19 15:00:00	13.3154	12.5408	0.0945714
2015-04-19 16:00:00	13.3225	12.5478	0.0833661
2015-04-19 17:00:00	13.1866	12.3417	0.0845603
2015-04-19 18:00:00	13.0825	12.2078	0.0815005
2015-04-19 19:00:00	13.0492	12.1474	0.0899945
2015-04-19 20:00:00	13.1739	12.3244	0.0920429
2015-04-19 21:00:00	13.2974	12.4492	0.093756
2015-04-19 22:00:00	13.3623	12.5494	0.10843
2015-04-19 23:00:00	12.7979	11.7887	0.128639
2015-04-20	12.7467	11.7444	0.14298
2015-04-20 01:00:00	12.6088	11.5507	0.139572
2015-04-20 02:00:00	12.6692	11.6635	0.143448
2015-04-20 03:00:00	12.6154	11.5999	0.149555
2015-04-20 04:00:00	12.6097	11.5656	0.205434
2015-04-20 05:00:00	12.6551	11.4643	0.220457
2015-04-20 06:00:00	12.3863	10.8714	0.201577
2015-04-20 07:00:00	11.5003	9.6866	0.192492
2015-04-20 08:00:00	11.481	9.66586	0.185707
2015-04-20 09:00:00	11.6012	9.83391	0.199093
2015-04-20 10:00:00	11.5902	9.81233	0.198431
2015-04-20 11:00:00	12.8244	11.4664	0.22363
2015-04-20 12:00:00	13.0204	11.7406	0.234145
2015-04-20 13:00:00	12.8692	11.6184	0.237338
2015-04-20 14:00:00	12.9276	11.7669	0.251856
2015-04-20 15:00:00	13.0184	11.9162	0.252777
2015-04-20 16:00:00	13.0029	11.9695	0.256364
2015-04-20 17:00:00	12.8155	11.6203	0.234998
2015-04-20 18:00:00	12.6263	11.2346	0.204833
2015-04-20 19:00:00	12.6946	11.3096	0.206151
2015-04-20 20:00:00	13.0003	11.7686	0.227227
2015-04-20 21:00:00	12.4062	11.0329	0.227024
2015-04-20 22:00:00	12.9092	11.8013	0.239104
2015-04-20 23:00:00	12.6227	11.5044	0.243857
2015-04-21	12.6401	11.5727	0.250055
2015-04-21 01:00:00	12.5529	11.4631	0.244608
2015-04-21 02:00:00	12.5986	11.5312	0.235393
2015-04-21 03:00:00	12.7317	11.7322	0.228531
2015-04-21 04:00:00	12.7363	11.7428	0.240329
2015-04-21 05:00:00	12.6432	11.4588	0.236476
2015-04-21 06:00:00	12.5471	11.0971	0.204917
[truncated: 6,761 more rows]
